# Supplementary material for: A Novel Molecular Assembly of a Cobalt–Sulfate Coordination Polymer and Melamine: A Manifestation of Magnetic Anisotropy
Source: ACS Omega. 2023 Jan 9;8(3):3493–500. doi: 10.1021/acsomega.2c07556 (PMC9878548; doi:10.1021/acsomega.2c07556)
Supplement: Supplementary file 1 — ao2c07556_si_001.cif [file ao2c07556_si_001.cif]

data_hide_cososmo6_p-1
_publ_requested_journal          'Materials Chemistry C'
_publ_contact_author_name        'Hidetsugu Shiozawa'
_publ_contact_author_address     
;Faculty of Physics
University of Vienna
Boltzmanngasse
1090 Vienna
Austria
;
_publ_contact_author_email       hidetsugu.shiozawa@univie.ac.at
loop_
_publ_author_name
_publ_author_address
'Shiozawa, Hidetsugu '
;Faculty of Physics
University of Vienna
Boltzmanngasse
1090 Vienna
Austria
;
'Siddiqui, Shiraz Ahmed '
;Faculty of Physics
University of Vienna
Boltzmanngasse
1090 Vienna
Austria
;
'Virseda, Ignacio Bernabe '
;J. Heyrovsky Institute of Physical Chemistry
Czech Academy of Sciences
Dolejskova 3, 
18223 Prague 8
Czech Republic
;
'Eisterer, Michael'
;Atominstitut
TU Wien
Stadionallee 2
1020 Vienna
Austria
;
'Prado-Roller, Alexander'
;Department of Inorganic Chemistry
University of Vienna
Waehringer Stra\&se 42
1090
Vienna
Austria
;
_audit_creation_date             2022-05-17
_audit_creation_method           
;
Olex2 1.5
(compiled 2022.04.07 svn.rca3783a0 for OlexSys, GUI svn.r6498)
;
_audit_contact_author_address    ?
_audit_contact_author_email      ?
_audit_contact_author_phone      ?
_publ_contact_author_id_orcid    ?
_publ_section_references         
;
Dolomanov, O.V., Bourhis, L.J., Gildea, R.J, Howard, J.A.K. & Puschmann, H.
 (2009), J. Appl. Cryst. 42, 339-341.

Sheldrick, G.M. (2015). Acta Cryst. C71, 3-8.

Sheldrick, G.M. (2008). Acta Cryst. A64, 112-122.

C. B. Huebschle, G. M. Sheldrick and B. Dittrich
ShelXle: a Qt graphical user interface for SHELXL
J. Appl. Cryst., 44, (2011) 1281-1284.

A.L.Spek, Acta Cryst. 2009, D65, 148-155.
;
_chemical_name_systematic        ?
_chemical_name_common            ?
_chemical_formula_moiety         'Co H4 O10 S2, 2(C3 H7 N6)'
_chemical_formula_sum            'C6 H18 Co N12 O10 S2'
_chemical_formula_weight         541.37
_chemical_melting_point          ?
_exptl_crystal_description       block
_exptl_crystal_colour            pink
_diffrn_ambient_temperature      100.0
loop_
_atom_type_symbol
_atom_type_description
_atom_type_scat_dispersion_real
_atom_type_scat_dispersion_imag
_atom_type_scat_source
C C 0.0033 0.0016 'International Tables Vol C Tables 4.2.6.8 and 6.1.1.4'
H H 0.0000 0.0000 'International Tables Vol C Tables 4.2.6.8 and 6.1.1.4'
Co Co 0.3494 0.9721 'International Tables Vol C Tables 4.2.6.8 and 6.1.1.4'
N N 0.0061 0.0033 'International Tables Vol C Tables 4.2.6.8 and 6.1.1.4'
O O 0.0106 0.0060 'International Tables Vol C Tables 4.2.6.8 and 6.1.1.4'
S S 0.1246 0.1234 'International Tables Vol C Tables 4.2.6.8 and 6.1.1.4'

_shelx_space_group_comment       
;
The symmetry employed for this shelxl refinement is uniquely defined
by the following loop, which should always be used as a source of
symmetry information in preference to the above space-group names.
They are only intended as comments.
;
_space_group_crystal_system      triclinic
_space_group_IT_number           2
_space_group_name_H-M_alt        'P -1'
_space_group_name_Hall           '-P 1'
_chemical_absolute_configuration ?
loop_
_space_group_symop_operation_xyz
'x, y, z'
'-x, -y, -z'

_cell_length_a                   5.3182(3)
_cell_length_b                   7.2591(4)
_cell_length_c                   12.5757(6)
_cell_angle_alpha                93.3633(15)
_cell_angle_beta                 99.5922(17)
_cell_angle_gamma                109.6577(14)
_cell_volume                     447.35(4)
_cell_formula_units_Z            1
_cell_measurement_reflns_used    7602
_cell_measurement_temperature    100.0
_cell_measurement_theta_max      30.578
_cell_measurement_theta_min      3.007
_shelx_estimated_absorpt_T_max   0.916
_shelx_estimated_absorpt_T_min   0.831
_exptl_absorpt_coefficient_mu    1.277
_exptl_absorpt_correction_T_max  0.5645
_exptl_absorpt_correction_T_min  0.5155
_exptl_absorpt_correction_type   multi-scan
_exptl_absorpt_process_details   
;
SADABS-2016/2 (Bruker,2016/2) was used for absorption correction.
wR2(int) was 0.0649 before and 0.0407 after correction.
The Ratio of minimum to maximum transmission is 0.9132.
The \l/2 correction factor is Not present.
;
_exptl_crystal_colour_primary    pink
_exptl_crystal_density_diffrn    2.010
_exptl_crystal_density_meas      ?
_exptl_crystal_density_method    ?
_exptl_crystal_F_000             277
_exptl_crystal_size_max          0.15
_exptl_crystal_size_mid          0.13
_exptl_crystal_size_min          0.07
_exptl_transmission_factor_max   ?
_exptl_transmission_factor_min   ?
_diffrn_reflns_av_R_equivalents  0.0350
_diffrn_reflns_av_unetI/netI     0.0281
_diffrn_reflns_Laue_measured_fraction_full 0.999
_diffrn_reflns_Laue_measured_fraction_max 0.997
_diffrn_reflns_limit_h_max       7
_diffrn_reflns_limit_h_min       -7
_diffrn_reflns_limit_k_max       10
_diffrn_reflns_limit_k_min       -10
_diffrn_reflns_limit_l_max       17
_diffrn_reflns_limit_l_min       -17
_diffrn_reflns_number            12264
_diffrn_reflns_point_group_measured_fraction_full 0.999
_diffrn_reflns_point_group_measured_fraction_max 0.997
_diffrn_reflns_theta_full        25.242
_diffrn_reflns_theta_max         30.566
_diffrn_reflns_theta_min         3.003
_diffrn_detector_area_resol_mean ?
_diffrn_measured_fraction_theta_full 0.999
_diffrn_measured_fraction_theta_max 0.997
_diffrn_measurement_device_type  'Bruker APEX-II CCD'
_diffrn_measurement_method       '\f and \w scans'
_diffrn_radiation_probe          x-ray
_diffrn_radiation_type           MoK\a
_diffrn_radiation_wavelength     0.71073
_diffrn_source                   "'sealed x-ray tube'"
_diffrn_source_type              "'Incoatec IuS'"
_diffrn_source_current           1.0
_diffrn_source_power             0.05
_diffrn_source_voltage           50.0
_diffrn_standards_number         0
_reflns_Friedel_coverage         0.000
_reflns_Friedel_fraction_full    .
_reflns_Friedel_fraction_max     .
_reflns_number_gt                2393
_reflns_number_total             2752
_reflns_special_details          
;
 Reflections were merged by SHELXL according to the crystal
 class for the calculation of statistics and refinement.
 
 _reflns_Friedel_fraction is defined as the number of unique
 Friedel pairs measured divided by the number that would be
 possible theoretically, ignoring centric projections and
 systematic absences.
;
_reflns_threshold_expression     'I > 2\s(I)'
_computing_cell_refinement       'SAINT V8.38A (Bruker, 2018)'
_computing_data_collection       'APEX 3'
_computing_data_reduction        'SAINT V8.38A (Bruker, 2018)'
_computing_molecular_graphics    'Olex2 1.5 (Dolomanov et al., 2009)'
_computing_publication_material  'Olex2 1.5 (Dolomanov et al., 2009)'
_computing_structure_refinement  'XL  (Sheldrick, 2008)'
_computing_structure_solution    'XS  (Sheldrick, 2008)'
_refine_diff_density_max         0.550
_refine_diff_density_min         -0.411
_refine_diff_density_rms         0.097
_refine_ls_extinction_coef       .
_refine_ls_extinction_method     none
_refine_ls_goodness_of_fit_ref   1.075
_refine_ls_hydrogen_treatment    refall
_refine_ls_matrix_type           full
_refine_ls_number_parameters     178
_refine_ls_number_reflns         2752
_refine_ls_number_restraints     0
_refine_ls_R_factor_all          0.0311
_refine_ls_R_factor_gt           0.0251
_refine_ls_restrained_S_all      1.075
_refine_ls_shift/su_max          0.001
_refine_ls_shift/su_mean         0.000
_refine_ls_structure_factor_coef Fsqd
_refine_ls_weighting_details     
'w=1/[\s^2^(Fo^2^)+(0.0325P)^2^+0.1872P] where P=(Fo^2^+2Fc^2^)/3'
_refine_ls_weighting_scheme      calc
_refine_ls_wR_factor_gt          0.0636
_refine_ls_wR_factor_ref         0.0655
_refine_special_details          ?
_atom_sites_solution_hydrogens   difmap
_atom_sites_solution_primary     direct
_atom_sites_solution_secondary   ?
loop_
_atom_site_label
_atom_site_type_symbol
_atom_site_fract_x
_atom_site_fract_y
_atom_site_fract_z
_atom_site_U_iso_or_equiv
_atom_site_adp_type
_atom_site_occupancy
_atom_site_site_symmetry_order
_atom_site_calc_flag
_atom_site_refinement_flags_posn
_atom_site_refinement_flags_adp
_atom_site_refinement_flags_occupancy
_atom_site_disorder_assembly
_atom_site_disorder_group
Co1 Co 0.000000 0.500000 0.000000 0.00645(7) Uani 1 2 d S . P . .
S1 S 0.35476(6) 0.28029(4) -0.11824(2) 0.00589(8) Uani 1 1 d . . . . .
O1 O 0.3593(2) 0.58623(15) 0.11658(8) 0.01024(19) Uani 1 1 d . . . . .
O2 O 0.1816(2) 0.40423(15) -0.11957(8) 0.01007(19) Uani 1 1 d . . . . .
O3 O 0.0674(2) 0.76811(15) -0.06125(8) 0.01040(19) Uani 1 1 d . . . . .
H3A H -0.051(5) 0.810(3) -0.0386(19) 0.032(6) Uiso 1 1 d . . . . .
H3B H 0.207(5) 0.868(3) -0.0447(18) 0.030(6) Uiso 1 1 d . . . . .
O4 O 0.3527(2) 0.17876(14) -0.01967(8) 0.00857(18) Uani 1 1 d . . . . .
O5 O 0.2587(2) 0.13957(15) -0.21707(8) 0.0114(2) Uani 1 1 d . . . . .
N1 N 0.2871(3) 0.37221(18) 0.28945(10) 0.0100(2) Uani 1 1 d . . . . .
H1 H 0.292(5) 0.426(3) 0.2327(19) 0.030(6) Uiso 1 1 d . . . . .
N2 N 0.4024(2) 0.14259(18) 0.39232(9) 0.0100(2) Uani 1 1 d . . . . .
N3 N 0.1723(2) 0.34498(18) 0.46193(10) 0.0097(2) Uani 1 1 d . . . . .
N4 N 0.4993(3) 0.1754(2) 0.22085(10) 0.0131(2) Uani 1 1 d . . . . .
H4A H 0.505(4) 0.237(3) 0.1666(17) 0.019(5) Uiso 1 1 d . . . . .
H4B H 0.569(4) 0.078(3) 0.2239(16) 0.021(5) Uiso 1 1 d . . . . .
N5 N 0.3126(3) 0.13256(19) 0.56331(10) 0.0120(2) Uani 1 1 d . . . . .
H5A H 0.395(4) 0.044(3) 0.5716(15) 0.016(5) Uiso 1 1 d . . . . .
H5B H 0.259(4) 0.177(3) 0.6146(17) 0.020(5) Uiso 1 1 d . . . . .
N6 N 0.0501(3) 0.55578(19) 0.35203(11) 0.0123(2) Uani 1 1 d . . . . .
H6A H 0.034(4) 0.594(3) 0.2943(18) 0.020(5) Uiso 1 1 d . . . . .
H6B H -0.022(5) 0.591(3) 0.4038(19) 0.031(6) Uiso 1 1 d . . . . .
C1 C 0.3966(3) 0.2274(2) 0.30152(11) 0.0097(2) Uani 1 1 d . . . . .
C2 C 0.2959(3) 0.2091(2) 0.47067(11) 0.0089(2) Uani 1 1 d . . . . .
C3 C 0.1684(3) 0.4236(2) 0.36864(11) 0.0094(2) Uani 1 1 d . . . . .

loop_
_atom_site_aniso_label
_atom_site_aniso_U_11
_atom_site_aniso_U_22
_atom_site_aniso_U_33
_atom_site_aniso_U_23
_atom_site_aniso_U_13
_atom_site_aniso_U_12
Co1 0.00674(12) 0.00774(12) 0.00617(12) 0.00172(9) 0.00198(9) 0.00373(9)
S1 0.00648(14) 0.00650(14) 0.00531(14) 0.00111(10) 0.00151(10) 0.00286(11)
O1 0.0067(4) 0.0128(5) 0.0098(4) 0.0049(4) 0.0010(3) 0.0014(4)
O2 0.0130(5) 0.0133(5) 0.0086(4) 0.0034(4) 0.0040(4) 0.0093(4)
O3 0.0098(5) 0.0094(5) 0.0116(5) 0.0016(4) 0.0036(4) 0.0022(4)
O4 0.0101(4) 0.0091(4) 0.0075(4) 0.0035(3) 0.0023(3) 0.0041(4)
O5 0.0160(5) 0.0106(5) 0.0073(4) -0.0014(3) 0.0014(4) 0.0049(4)
N1 0.0147(6) 0.0122(5) 0.0071(5) 0.0047(4) 0.0042(4) 0.0083(5)
N2 0.0142(6) 0.0117(5) 0.0074(5) 0.0031(4) 0.0035(4) 0.0079(5)
N3 0.0126(6) 0.0112(5) 0.0079(5) 0.0032(4) 0.0024(4) 0.0068(5)
N4 0.0208(6) 0.0168(6) 0.0086(5) 0.0056(5) 0.0072(5) 0.0130(5)
N5 0.0171(6) 0.0163(6) 0.0085(5) 0.0047(4) 0.0047(5) 0.0116(5)
N6 0.0183(6) 0.0154(6) 0.0088(5) 0.0055(4) 0.0042(5) 0.0117(5)
C1 0.0107(6) 0.0104(6) 0.0093(6) 0.0016(5) 0.0023(5) 0.0050(5)
C2 0.0098(6) 0.0092(6) 0.0080(6) 0.0013(4) 0.0016(5) 0.0038(5)
C3 0.0093(6) 0.0098(6) 0.0092(6) 0.0010(5) 0.0013(5) 0.0038(5)

_geom_special_details            
;
 All esds (except the esd in the dihedral angle between two l.s. planes)
 are estimated using the full covariance matrix.  The cell esds are taken
 into account individually in the estimation of esds in distances, angles
 and torsion angles; correlations between esds in cell parameters are only
 used when they are defined by crystal symmetry.  An approximate (isotropic)
 treatment of cell esds is used for estimating esds involving l.s. planes.
;
loop_
_geom_bond_atom_site_label_1
_geom_bond_atom_site_label_2
_geom_bond_distance
_geom_bond_site_symmetry_2
_geom_bond_publ_flag
Co1 O1 2.0849(10) . ?
Co1 O1 2.0849(10) 2_565 ?
Co1 O2 2.1190(10) 2_565 ?
Co1 O2 2.1190(10) . ?
Co1 O3 2.0756(10) 2_565 ?
Co1 O3 2.0756(10) . ?
S1 O1 1.4991(10) 2_665 ?
S1 O2 1.4871(10) . ?
S1 O4 1.4785(10) . ?
S1 O5 1.4620(10) . ?
O3 H3A 0.86(3) . ?
O3 H3B 0.83(2) . ?
N1 H1 0.83(2) . ?
N1 C1 1.3670(18) . ?
N1 C3 1.3616(18) . ?
N2 C1 1.3293(17) . ?
N2 C2 1.3562(18) . ?
N3 C2 1.3571(18) . ?
N3 C3 1.3344(17) . ?
N4 H4A 0.84(2) . ?
N4 H4B 0.90(2) . ?
N4 C1 1.3221(18) . ?
N5 H5A 0.90(2) . ?
N5 H5B 0.84(2) . ?
N5 C2 1.3224(18) . ?
N6 H6A 0.79(2) . ?
N6 H6B 0.88(2) . ?
N6 C3 1.3216(18) . ?

loop_
_geom_angle_atom_site_label_1
_geom_angle_atom_site_label_2
_geom_angle_atom_site_label_3
_geom_angle
_geom_angle_site_symmetry_1
_geom_angle_site_symmetry_3
_geom_angle_publ_flag
O1 Co1 O1 180.0 . 2_565 ?
O1 Co1 O2 92.50(4) 2_565 2_565 ?
O1 Co1 O2 92.50(4) . . ?
O1 Co1 O2 87.50(4) 2_565 . ?
O1 Co1 O2 87.50(4) . 2_565 ?
O2 Co1 O2 180.0 2_565 . ?
O3 Co1 O1 82.91(4) . 2_565 ?
O3 Co1 O1 82.91(4) 2_565 . ?
O3 Co1 O1 97.09(4) . . ?
O3 Co1 O1 97.09(4) 2_565 2_565 ?
O3 Co1 O2 89.44(4) . 2_565 ?
O3 Co1 O2 89.44(4) 2_565 . ?
O3 Co1 O2 90.56(4) 2_565 2_565 ?
O3 Co1 O2 90.56(4) . . ?
O3 Co1 O3 180.0 . 2_565 ?
O2 S1 O1 107.80(6) . 2_665 ?
O4 S1 O1 108.63(6) . 2_665 ?
O4 S1 O2 110.63(6) . . ?
O5 S1 O1 109.04(6) . 2_665 ?
O5 S1 O2 109.25(6) . . ?
O5 S1 O4 111.40(6) . . ?
S1 O1 Co1 133.15(6) 2_665 . ?
S1 O2 Co1 132.93(6) . . ?
Co1 O3 H3A 103.0(16) . . ?
Co1 O3 H3B 126.8(16) . . ?
H3A O3 H3B 101(2) . . ?
C1 N1 H1 119.1(16) . . ?
C3 N1 H1 121.0(16) . . ?
C3 N1 C1 119.89(12) . . ?
C1 N2 C2 116.14(12) . . ?
C3 N3 C2 115.54(12) . . ?
H4A N4 H4B 118.9(19) . . ?
C1 N4 H4A 119.4(14) . . ?
C1 N4 H4B 121.7(13) . . ?
H5A N5 H5B 121.8(19) . . ?
C2 N5 H5A 119.4(12) . . ?
C2 N5 H5B 118.5(14) . . ?
H6A N6 H6B 121(2) . . ?
C3 N6 H6A 120.0(15) . . ?
C3 N6 H6B 118.4(15) . . ?
N2 C1 N1 120.93(12) . . ?
N4 C1 N1 118.16(12) . . ?
N4 C1 N2 120.91(13) . . ?
N2 C2 N3 125.88(12) . . ?
N5 C2 N2 116.61(12) . . ?
N5 C2 N3 117.51(12) . . ?
N3 C3 N1 121.40(13) . . ?
N6 C3 N1 118.59(12) . . ?
N6 C3 N3 120.01(13) . . ?

loop_
_geom_torsion_atom_site_label_1
_geom_torsion_atom_site_label_2
_geom_torsion_atom_site_label_3
_geom_torsion_atom_site_label_4
_geom_torsion
_geom_torsion_site_symmetry_1
_geom_torsion_site_symmetry_2
_geom_torsion_site_symmetry_3
_geom_torsion_site_symmetry_4
_geom_torsion_publ_flag
O1 S1 O2 Co1 -105.91(8) 2_665 . . . ?
O4 S1 O2 Co1 12.74(10) . . . . ?
O5 S1 O2 Co1 135.72(8) . . . . ?
C1 N1 C3 N3 4.6(2) . . . . ?
C1 N1 C3 N6 -176.07(13) . . . . ?
C1 N2 C2 N3 3.9(2) . . . . ?
C1 N2 C2 N5 -176.81(13) . . . . ?
C2 N2 C1 N1 -0.4(2) . . . . ?
C2 N2 C1 N4 178.90(13) . . . . ?
C2 N3 C3 N1 -1.4(2) . . . . ?
C2 N3 C3 N6 179.31(13) . . . . ?
C3 N1 C1 N2 -3.7(2) . . . . ?
C3 N1 C1 N4 177.03(13) . . . . ?
C3 N3 C2 N2 -3.0(2) . . . . ?
C3 N3 C2 N5 177.71(13) . . . . ?

_shelx_res_file                  
;
TITL HIDE_CoSOSMO6_P-1 in P-1 #2
    hide_cososmo6_p-1.res
    created by SHELXL-2018/3 at 09:47:33 on 11-May-2022
REM reset to P-1 #2
CELL 0.71073 5.3182 7.2591 12.5757 93.3633 99.5922 109.6577
ZERR 1 0.0003 0.0004 0.0006 0.0015 0.0017 0.0014
LATT 1
SFAC C H Co N O S
UNIT 6 18 1 12 10 2

L.S. 3
PLAN  30
SIZE 0.07 0.13 0.15
TEMP -173.15
CONF
BOND
MORE -1
BOND $H
fmap 2 53
acta
OMIT 0 0 1
REM <olex2.extras>
REM <HklSrc "%.\\HIDE_CoSOSMO6_P-1.hkl">
REM </olex2.extras>

WGHT    0.032500    0.187200
FVAR       0.19584
CO1   3    0.000000    0.500000    0.000000    10.50000    0.00674    0.00774 =
         0.00617    0.00172    0.00198    0.00373
S1    6    0.354757    0.280295   -0.118235    11.00000    0.00648    0.00650 =
         0.00531    0.00111    0.00151    0.00286
O1    5    0.359319    0.586234    0.116575    11.00000    0.00672    0.01278 =
         0.00983    0.00495    0.00099    0.00136
O2    5    0.181616    0.404235   -0.119570    11.00000    0.01295    0.01330 =
         0.00859    0.00337    0.00396    0.00934
O3    5    0.067419    0.768107   -0.061252    11.00000    0.00985    0.00936 =
         0.01164    0.00164    0.00364    0.00216
H3A   2   -0.050535    0.809898   -0.038559    11.00000    0.03211
H3B   2    0.207093    0.867529   -0.044743    11.00000    0.02997
O4    5    0.352681    0.178764   -0.019672    11.00000    0.01015    0.00912 =
         0.00755    0.00354    0.00227    0.00413
O5    5    0.258670    0.139571   -0.217066    11.00000    0.01595    0.01057 =
         0.00733   -0.00140    0.00138    0.00490
N1    4    0.287143    0.372210    0.289454    11.00000    0.01473    0.01223 =
         0.00707    0.00468    0.00419    0.00834
H1    2    0.291515    0.426297    0.232691    11.00000    0.03043
N2    4    0.402376    0.142594    0.392320    11.00000    0.01423    0.01174 =
         0.00743    0.00314    0.00351    0.00786
N3    4    0.172257    0.344982    0.461932    11.00000    0.01256    0.01117 =
         0.00794    0.00323    0.00244    0.00684
N4    4    0.499272    0.175409    0.220845    11.00000    0.02082    0.01682 =
         0.00864    0.00563    0.00716    0.01296
H4A   2    0.505244    0.236856    0.166637    11.00000    0.01946
H4B   2    0.569394    0.078480    0.223931    11.00000    0.02131
N5    4    0.312609    0.132564    0.563307    11.00000    0.01708    0.01625 =
         0.00847    0.00467    0.00474    0.01158
H5A   2    0.395327    0.043658    0.571626    11.00000    0.01607
H5B   2    0.258595    0.176835    0.614606    11.00000    0.02012
N6    4    0.050080    0.555780    0.352035    11.00000    0.01834    0.01539 =
         0.00877    0.00553    0.00417    0.01165
H6A   2    0.033683    0.594004    0.294259    11.00000    0.01996
H6B   2   -0.022494    0.590914    0.403811    11.00000    0.03123
C1    1    0.396612    0.227367    0.301518    11.00000    0.01067    0.01036 =
         0.00930    0.00157    0.00234    0.00505
C2    1    0.295879    0.209131    0.470672    11.00000    0.00976    0.00923 =
         0.00802    0.00130    0.00161    0.00383
C3    1    0.168392    0.423573    0.368639    11.00000    0.00928    0.00976 =
         0.00924    0.00096    0.00127    0.00385
HKLF 4


REM  HIDE_CoSOSMO6_P-1 in P-1 #2
REM wR2 = 0.065470, GooF = S = 1.07455, Restrained GooF = 1.07455 for all data
REM R1 = 0.025116 for 2393 Fo > 4sig(Fo) and 0.031114 for all 2752 data
REM 178 parameters refined using 0 restraints

END

WGHT      0.0325      0.1872

REM Highest difference peak  0.550,  deepest hole -0.411,  1-sigma level  0.097
Q1    1   0.3604  0.1843  0.4314  11.00000  0.05    0.55
Q2    1   0.2012  0.3774  0.3227  11.00000  0.05    0.49
Q3    1   0.3356  0.3040  0.2992  11.00000  0.05    0.48
Q4    1   0.2945  0.2157 -0.1713  11.00000  0.05    0.44
Q5    1   0.3714  0.1784  0.3472  11.00000  0.05    0.44
Q6    1   0.2284  0.2723  0.4606  11.00000  0.05    0.43
Q7    1   0.4656  0.2129  0.2626  11.00000  0.05    0.43
Q8    1   0.1649  0.3776  0.4178  11.00000  0.05    0.42
Q9    1   0.4407  0.0739  0.3996  11.00000  0.05    0.41
Q10   1   0.3453  0.2198 -0.0680  11.00000  0.05    0.41
Q11   1   0.2439  0.3350 -0.1189  11.00000  0.05    0.36
Q12   1   0.3307  0.1806  0.5198  11.00000  0.05    0.35
Q13   1   0.4946  0.6576  0.1189  11.00000  0.05    0.34
Q14   1   0.1409  0.3819  0.5077  11.00000  0.05    0.33
Q15   1   0.0799  0.3431 -0.1176  11.00000  0.05    0.32
Q16   1   0.3550  0.1212  0.2360  11.00000  0.05    0.32
Q17   1   0.0516  0.4631  0.3573  11.00000  0.05    0.31
Q18   1   0.2647  0.1654 -0.0006  11.00000  0.05    0.30
Q19   1   0.4619  0.1728 -0.0181  11.00000  0.05    0.30
Q20   1   0.3751  0.0604 -0.1593  11.00000  0.05    0.29
Q21   1   0.3228  0.4871  0.1426  11.00000  0.05    0.29
Q22   1   0.1511  0.5980 -0.0037  11.00000  0.05    0.29
Q23   1   0.3751  0.2153  0.5367  11.00000  0.05    0.29
Q24   1   0.0268  0.4779  0.2364  11.00000  0.05    0.28
Q25   1   0.4753  0.0650 -0.0162  11.00000  0.05    0.28
Q26   1   0.2495  0.1531 -0.2637  11.00000  0.05    0.27
Q27   1   0.2512  0.2520 -0.2359  11.00000  0.05    0.27
Q28   1   0.1600  0.5216  0.3712  11.00000  0.05    0.27
Q29   1   0.2706  0.2347  0.0001  11.00000  0.05    0.27
Q30   1  -0.0858  0.5817  0.0002  11.00000  0.05    0.26
;
_shelx_res_checksum              94052
_shelx_hkl_file                  
;
  -1   0   0    4.15    0.16
  -1   0   0    4.21    0.16
  -1   0   0    3.97    0.15
  -1   0   0    4.06    0.14
  -1   0   0    4.03    0.17
   1   0   0    3.78    0.15
   1   0   0    4.02    0.15
   1   0   0    3.97    0.15
   1   0   0    3.82    0.13
   1   0   0    3.78    0.16
  -2   0   0    2.29    0.10
  -2   0   0    2.02    0.14
  -2   0   0    2.44    0.16
   2   0   0    1.97    0.09
   2   0   0    1.76    0.15
   2   0   0    1.98    0.11
  -3   0   0   81.29    2.71
  -3   0   0   83.23    2.68
  -3   0   0   85.02    2.63
   3   0   0   86.49    2.73
   3   0   0   82.86    2.72
   3   0   0   85.63    2.68
   3   0   0   84.55    2.77
   3   0   0   83.76    2.74
  -4   0   0    1.16    0.18
  -4   0   0    0.88    0.22
  -4   0   0    0.84    0.16
   4   0   0    1.02    0.15
   4   0   0    0.78    0.11
   4   0   0    0.94    0.22
  -5   0   0    6.27    0.47
  -5   0   0    6.47    0.45
   5   0   0    4.85    0.33
  -6   0   0   16.80    0.82
  -6   0   0   16.76    0.87
   6   0   0   18.54    0.80
  -7   0   0    0.20    0.53
  -7   0   0    0.31    0.44
   7   0   0    1.21    0.37
   7   0   0    0.48    0.33
   7  -1   0    0.42    0.32
  -7   1   0    0.42    0.47
  -7   1   0    0.22    0.41
   6  -1   0    6.87    0.46
  -6   1   0    6.29    0.57
   5  -1   0   53.40    1.79
   5  -1   0   52.81    1.84
  -5   1   0   52.30    1.82
  -5   1   0   55.21    1.82
   4  -1   0    1.71    0.19
  -4   1   0    1.67    0.22
  -4   1   0    1.44    0.18
  -4   1   0    1.96    0.22
   3  -1   0   16.75    0.68
   3  -1   0   17.30    0.64
   3  -1   0   17.10    0.62
   3  -1   0   18.69    0.63
  -3   1   0   17.33    0.61
  -3   1   0   16.96    0.64
  -3   1   0   16.71    0.60
  -3   1   0   17.26    0.62
   2  -1   0  163.89    4.88
   2  -1   0  151.39    4.88
   2  -1   0  147.57    4.91
  -2   1   0  144.23    4.61
  -2   1   0  148.24    4.59
  -2   1   0  137.65    4.60
  -2   1   0  149.51    4.58
   1  -1   0   39.10    1.20
   1  -1   0   37.79    1.20
   1  -1   0   37.49    1.22
   1  -1   0   38.04    1.21
   1  -1   0   36.63    1.19
   1  -1   0   37.30    1.20
  -1   1   0   37.36    1.15
  -1   1   0   35.93    1.16
  -1   1   0   37.00    1.16
  -1   1   0   36.58    1.16
  -1   1   0   35.54    1.18
   0  -1   0   86.51    2.69
   0  -1   0   83.70    2.69
   0   1   0   84.22    2.69
   0   1   0   86.10    2.69
  -1  -1   0 1000.00   29.64
  -1  -1   0  972.29   29.64
  -1  -1   0  856.48   29.63
   1   1   0  882.63   24.78
   1   1   0  693.43   24.76
  -2  -1   0   28.30    0.93
  -2  -1   0   27.56    0.91
  -2  -1   0   28.60    0.94
  -2  -1   0   27.01    0.94
   2   1   0   28.72    0.95
   2   1   0   27.13    0.93
   2   1   0   28.58    0.91
  -3  -1   0    0.86    0.15
  -3  -1   0    0.79    0.22
  -3  -1   0    0.93    0.10
   3   1   0    0.73    0.10
   3   1   0    0.93    0.17
   3   1   0    0.79    0.11
  -4  -1   0    2.38    0.32
  -4  -1   0    2.03    0.19
   4   1   0    1.75    0.21
   4   1   0    2.32    0.30
  -5  -1   0    0.06    0.22
  -5  -1   0    0.29    0.27
   5   1   0    0.30    0.18
   5   1   0    0.06    0.15
   5   1   0    0.23    0.37
  -6  -1   0   14.99    0.82
  -6  -1   0   13.41    0.87
   6   1   0   14.23    0.70
   7  -2   0    3.63    0.49
  -7   2   0    3.75    0.46
  -7   2   0    4.87    0.71
   6  -2   0    1.41    0.23
  -6   2   0    1.45    0.31
  -6   2   0    1.55    0.28
   5  -2   0   21.12    0.85
   5  -2   0   19.40    0.77
  -5   2   0   19.03    0.75
  -5   2   0   20.62    0.82
  -5   2   0   19.40    0.77
   4  -2   0   66.78    2.22
   4  -2   0   68.83    2.22
  -4   2   0   69.15    2.33
  -4   2   0   70.74    2.27
  -4   2   0   69.98    2.28
  -4   2   0   69.58    2.28
   3  -2   0    1.01    0.17
   3  -2   0    1.16    0.14
   3  -2   0    1.08    0.13
  -3   2   0    1.10    0.16
  -3   2   0    1.07    0.12
   2  -2   0   18.35    0.62
   2  -2   0   19.33    0.63
   2  -2   0   18.43    0.60
   2  -2   0   17.32    0.62
   2  -2   0   19.12    0.66
  -2   2   0   18.72    0.61
  -2   2   0   19.63    0.60
  -2   2   0   18.45    0.62
  -2   2   0   17.46    0.65
   1  -2   0  152.98    4.67
   1  -2   0  146.26    4.68
   1  -2   0  145.62    4.68
  -1   2   0  140.86    4.62
  -1   2   0  148.92    4.60
  -1   2   0  146.33    4.61
  -1   2   0  146.25    4.59
  -1   2   0  146.54    4.61
   0  -2   0   30.82    1.03
   0  -2   0   32.75    1.03
   0  -2   0   32.18    1.04
   0   2   0   31.52    1.01
   0   2   0   30.97    1.01
   0   2   0   30.76    1.02
   0   2   0   31.54    1.02
  -1  -2   0   58.23    1.84
  -1  -2   0   56.49    1.85
  -1  -2   0   56.90    1.85
  -1  -2   0   57.55    1.82
   1   2   0   58.54    1.86
   1   2   0   55.57    1.85
   1   2   0   58.77    1.85
  -2  -2   0   94.49    3.06
  -2  -2   0   97.70    3.03
  -2  -2   0   93.03    3.05
   2   2   0   92.69    3.00
   2   2   0   94.49    3.01
   2   2   0   93.66    2.96
   2   2   0   93.24    2.98
  -3  -2   0    3.30    0.20
  -3  -2   0    3.37    0.30
   3   2   0    3.51    0.15
   3   2   0    2.80    0.22
   3   2   0    3.58    0.35
  -4  -2   0    5.24    0.30
  -4  -2   0    5.59    0.44
   4   2   0    5.36    0.33
   4   2   0    4.97    0.34
   4   2   0    5.50    0.52
  -5  -2   0    1.56    0.22
  -5  -2   0    1.65    0.35
  -5  -2   0    1.33    0.29
   5   2   0    1.67    0.25
  -6  -2   0    0.38    0.54
  -6  -2   0    1.11    0.39
   6   2   0    1.00    0.33
   7  -3   0    1.11    0.30
  -7   3   0    0.90    0.35
  -7   3   0    1.03    0.38
   6  -3   0    6.57    0.44
  -6   3   0    7.01    0.47
  -6   3   0    7.20    0.51
  -6   3   0    8.31    0.59
   5  -3   0    2.30    0.26
   5  -3   0    2.36    0.32
  -5   3   0    2.77    0.39
  -5   3   0    2.02    0.23
  -5   3   0    2.05    0.26
   4  -3   0   51.51    1.71
  -4   3   0   46.55    1.63
  -4   3   0   50.42    1.69
  -4   3   0   51.11    1.61
   3  -3   0   73.78    2.47
   3  -3   0   75.09    2.40
   3  -3   0   75.22    2.38
   3  -3   0   72.87    2.41
   3  -3   0   78.89    2.42
  -3   3   0   74.41    2.36
  -3   3   0   72.91    2.42
  -3   3   0   72.53    2.38
  -3   3   0   75.51    2.34
   2  -3   0    6.16    0.24
   2  -3   0    5.81    0.31
   2  -3   0    6.62    0.25
   2  -3   0    6.70    0.24
   2  -3   0    6.59    0.27
  -2   3   0    6.65    0.28
  -2   3   0    5.99    0.26
  -2   3   0    6.62    0.24
  -2   3   0    6.28    0.24
  -2   3   0    6.21    0.29
   1  -3   0    0.17    0.07
   1  -3   0    0.17    0.04
   1  -3   0    0.28    0.06
  -1   3   0    0.20    0.03
  -1   3   0    0.19    0.07
  -1   3   0    0.12    0.06
   0  -3   0   97.56    3.05
   0  -3   0   93.71    3.06
   0  -3   0   95.84    3.05
   0   3   0   96.03    3.12
   0   3   0   99.22    3.11
   0   3   0   97.32    3.11
  -1  -3   0    2.58    0.20
  -1  -3   0    2.56    0.16
  -1  -3   0    2.25    0.20
  -1  -3   0    2.54    0.15
   1   3   0    2.39    0.21
   1   3   0    2.32    0.20
   1   3   0    2.44    0.16
  -2  -3   0   97.25    3.19
  -2  -3   0  101.72    3.22
   2   3   0  104.47    3.20
   2   3   0   98.71    3.24
   2   3   0   96.62    3.21
  -3  -3   0    0.98    0.22
  -3  -3   0    1.69    0.21
   3   3   0    1.57    0.21
   3   3   0    1.04    0.24
  -4  -3   0    1.48    0.30
  -4  -3   0    2.09    0.28
   4   3   0    2.35    0.29
   4   3   0    1.85    0.39
  -5  -3   0    8.08    0.74
  -5  -3   0    8.65    0.51
   5   3   0    9.28    0.55
   7  -4   0    0.19    0.29
  -7   4   0    0.06    0.38
  -7   4   0    0.13    0.34
  -7   4   0    0.10    0.31
   6  -4   0   11.27    0.57
  -6   4   0   11.35    0.58
  -6   4   0   10.84    0.68
  -6   4   0   11.30    0.53
   5  -4   0    2.63    0.34
  -5   4   0    2.03    0.30
  -5   4   0    2.97    0.32
  -5   4   0    2.58    0.25
  -5   4   0    3.12    0.36
   4  -4   0    7.82    0.40
   4  -4   0    7.52    0.41
   4  -4   0    7.70    0.28
  -4   4   0    7.35    0.40
  -4   4   0    8.16    0.43
   3  -4   0   67.19    2.17
   3  -4   0   68.68    2.19
   3  -4   0   66.15    2.19
   3  -4   0   68.89    2.17
  -3   4   0   66.65    2.09
  -3   4   0   65.16    2.12
  -3   4   0   64.03    2.17
  -3   4   0   65.91    2.14
   2  -4   0   68.16    2.15
   2  -4   0   65.10    2.18
   2  -4   0   69.61    2.19
   2  -4   0   68.29    2.18
  -2   4   0   68.60    2.20
  -2   4   0   66.46    2.18
  -2   4   0   71.17    2.22
  -2   4   0   66.60    2.17
  -2   4   0   67.90    2.24
   1  -4   0    8.99    0.38
   1  -4   0    9.46    0.38
   1  -4   0    9.39    0.36
  -1   4   0    8.87    0.37
  -1   4   0    9.11    0.37
  -1   4   0    8.93    0.31
  -1   4   0    9.13    0.43
   0  -4   0    0.13    0.09
   0  -4   0    0.31    0.12
   0  -4   0    0.32    0.12
   0   4   0    0.33    0.12
   0   4   0    0.39    0.08
   0   4   0    0.13    0.12
  -1  -4   0   16.48    0.60
  -1  -4   0   16.19    0.61
  -1  -4   0   17.66    0.65
   1   4   0   15.93    0.61
   1   4   0   14.94    0.57
  -2  -4   0   34.82    1.18
  -2  -4   0   31.41    1.13
   2   4   0   34.90    1.20
   2   4   0   31.87    1.14
  -3  -4   0    6.51    0.36
  -3  -4   0    6.18    0.50
   3   4   0    6.07    0.36
   3   4   0    6.66    0.57
  -4  -4   0    1.01    0.23
  -4  -4   0    1.36    0.36
   4   4   0    1.10    0.46
   4   4   0    1.18    0.24
  -5  -4   0    4.17    0.65
  -5  -4   0    3.95    0.54
   5   4   0    3.10    0.37
   7  -5   0    1.08    0.35
  -7   5   0    1.53    0.35
  -7   5   0    1.17    0.42
   6  -5   0    2.32    0.31
  -6   5   0    1.43    0.27
  -6   5   0    1.18    0.33
  -5   5   0   22.09    0.82
  -5   5   0   22.06    0.93
   4  -5   0   11.11    0.42
   4  -5   0   11.18    0.49
   4  -5   0   11.23    0.43
   4  -5   0   11.46    0.53
  -4   5   0    9.71    0.42
  -4   5   0   10.68    0.46
  -4   5   0   11.06    0.57
  -4   5   0   11.25    0.54
   3  -5   0   19.53    0.74
   3  -5   0   19.76    0.71
   3  -5   0   20.85    0.69
   3  -5   0   21.21    0.71
  -3   5   0   18.81    0.77
  -3   5   0   20.65    0.71
  -3   5   0   19.66    0.77
   2  -5   0   14.12    0.53
   2  -5   0   14.05    0.48
   2  -5   0   14.76    0.56
  -2   5   0   14.32    0.54
  -2   5   0   14.47    0.55
  -2   5   0   14.43    0.58
  -2   5   0   14.14    0.59
  -2   5   0   13.48    0.48
   1  -5   0   27.58    0.94
   1  -5   0   27.31    0.96
  -1   5   0   29.44    1.01
  -1   5   0   28.61    0.94
   0  -5   0    0.40    0.11
   0  -5   0    0.57    0.16
   0   5   0    0.38    0.16
   0   5   0    0.34    0.10
   0   5   0    0.45    0.08
  -1  -5   0    0.24    0.18
  -1  -5   0    0.39    0.12
  -1  -5   0    0.11    0.16
   1   5   0    0.29    0.19
   1   5   0    0.30    0.11
  -2  -5   0    1.03    0.17
  -2  -5   0    1.57    0.26
   2   5   0    1.40    0.28
   2   5   0    1.69    0.21
  -3  -5   0   10.07    0.67
  -3  -5   0   10.29    0.53
   3   5   0   10.10    0.51
   3   5   0    9.52    0.76
  -4  -5   0    0.00    0.27
  -4  -5   0   -0.27    0.42
   4   5   0    0.08    0.25
   4   5   0    0.45    0.57
   7  -6   0    8.93    0.80
  -7   6   0    9.89    0.65
  -7   6   0   10.31    0.87
  -6   6   0    0.04    0.31
  -6   6   0    0.00    0.25
   5  -6   0    5.88    0.31
  -5   6   0    6.15    0.52
   4  -6   0   11.45    0.70
   4  -6   0   10.95    0.45
   4  -6   0   10.87    0.49
   4  -6   0   11.33    0.46
  -4   6   0    9.67    0.47
  -4   6   0   10.61    0.46
  -4   6   0    9.79    0.55
  -4   6   0   10.78    0.66
   3  -6   0    0.05    0.10
   3  -6   0    0.14    0.12
   3  -6   0    0.23    0.18
   3  -6   0    0.00    0.19
  -3   6   0   -0.17    0.27
  -3   6   0    0.11    0.14
  -3   6   0    0.24    0.17
   2  -6   0   24.36    0.91
   2  -6   0   25.72    0.88
  -2   6   0   25.30    0.89
  -2   6   0   24.37    0.93
  -2   6   0   23.71    0.80
   1  -6   0    0.18    0.13
   1  -6   0    0.16    0.18
  -1   6   0    0.10    0.09
  -1   6   0    0.16    0.17
   0  -6   0    0.95    0.23
   0  -6   0    0.58    0.13
   0  -6   0    0.46    0.26
   0   6   0    0.69    0.22
   0   6   0    0.79    0.16
   0   6   0    0.78    0.11
  -1  -6   0    6.10    0.49
  -1  -6   0    6.42    0.37
  -1  -6   0    6.05    0.48
   1   6   0    4.93    0.34
   1   6   0    5.69    0.49
  -2  -6   0    0.29    0.30
  -2  -6   0   -0.26    0.17
   2   6   0   -0.11    0.32
   2   6   0    0.03    0.18
  -3  -6   0    2.77    0.47
  -3  -6   0    2.42    0.31
   3   6   0    2.80    0.32
   3   6   0    2.95    0.55
  -4  -6   0   10.62    0.74
  -4  -6   0   11.63    1.06
   4   6   0   10.53    0.84
  -6   7   0   -0.03    0.34
  -6   7   0    0.03    0.28
   5  -7   0    0.97    0.21
  -5   7   0    0.49    0.24
  -5   7   0    0.85    0.32
   4  -7   0   13.28    0.55
   4  -7   0   14.64    0.58
  -4   7   0   12.80    0.59
  -4   7   0   13.00    0.68
   3  -7   0    1.30    0.27
   3  -7   0    0.85    0.17
   3  -7   0    1.16    0.28
  -3   7   0    1.46    0.27
  -3   7   0    0.90    0.21
   2  -7   0   13.72    0.66
   2  -7   0   14.16    0.59
  -2   7   0   12.30    0.58
  -2   7   0   12.52    0.60
  -2   7   0   13.17    0.44
   1  -7   0   19.90    0.86
   1  -7   0   21.31    0.79
  -1   7   0   20.97    0.86
  -1   7   0   21.52    0.72
   0  -7   0    1.45    0.37
   0   7   0    1.93    0.31
   0   7   0    2.05    0.29
   0   7   0    2.25    0.22
  -1  -7   0    8.16    0.64
  -1  -7   0    8.86    0.49
   1   7   0   10.08    0.53
   1   7   0    9.84    0.46
   1   7   0    9.93    0.67
  -2  -7   0    5.14    0.71
  -2  -7   0    5.82    0.51
   2   7   0    4.85    0.80
   2   7   0    6.35    0.47
  -3  -7   0    0.02    0.54
  -3  -7   0    0.59    0.34
   3   7   0    0.13    0.28
   3   7   0   -0.28    0.62
  -6   8   0    3.34    0.40
  -6   8   0    3.23    0.51
   5  -8   0    0.19    0.24
  -5   8   0    0.13    0.28
  -5   8   0   -0.01    0.33
   4  -8   0    9.14    0.66
   4  -8   0    9.30    0.54
  -4   8   0    9.78    0.58
  -4   8   0    9.68    0.65
   3  -8   0   14.84    0.65
  -3   8   0   12.08    0.68
  -3   8   0   12.63    0.63
   2  -8   0    0.00    0.18
   2  -8   0    0.33    0.35
  -2   8   0    0.18    0.30
  -2   8   0   -0.09    0.21
   1  -8   0   16.72    0.71
   1  -8   0   15.83    0.83
  -1   8   0   16.99    0.90
  -1   8   0   17.97    0.63
   0  -8   0    3.51    0.46
   0  -8   0    4.55    0.42
   0   8   0    3.57    0.32
   0   8   0    3.64    0.59
  -1  -8   0    0.33    0.27
   1   8   0   -0.02    0.22
   1   8   0    0.51    0.44
   1   8   0    0.24    0.26
  -2  -8   0    1.62    0.37
   2   8   0    2.55    0.33
   2   8   0    2.44    0.66
   2   8   0    2.69    0.39
   5  -9   0    0.20    0.33
  -5   9   0    0.47    0.41
   4  -9   0    0.01    0.26
  -4   9   0   -0.19    0.33
  -4   9   0    0.16    0.33
   3  -9   0   12.92    0.67
  -3   9   0   11.83    0.74
  -3   9   0   11.91    0.74
   2  -9   0    4.00    0.46
  -2   9   0    5.52    0.62
  -2   9   0    4.79    0.56
   1  -9   0    2.48    0.35
   1  -9   0    2.08    0.52
  -1   9   0    1.81    0.42
   0  -9   0    7.30    0.59
   0  -9   0    5.49    0.86
   0   9   0    6.70    0.44
   0   9   0    6.84    0.81
  -1  -9   0    0.00    0.58
  -1  -9   0    0.12    0.34
   1   9   0    0.11    0.31
   1   9   0   -0.65    0.33
   1   9   0    0.04    0.66
   4 -10   0    2.43    0.41
  -4  10   0    2.05    0.51
  -4  10   0    2.29    0.48
   3 -10   0    0.24    0.33
  -3  10   0    0.60    0.44
  -3  10   0    0.55    0.48
   2 -10   0    7.13    0.64
  -2  10   0    6.49    0.80
  -2  10   0    5.77    0.90
   1 -10   0    0.47    0.35
  -1  10   0    0.37    0.53
  -1  10  -1    1.55    0.51
  -1  10  -1    2.09    0.50
   1 -10   1    2.26    0.42
  -2  10  -1   11.07    0.86
  -2  10  -1   11.56    0.87
   2 -10   1    9.72    0.69
  -3  10  -1    2.14    0.49
  -3  10  -1    3.66    0.49
   3 -10   1    3.61    0.42
  -4  10  -1   14.59    0.97
  -4  10  -1   12.48    0.86
   4 -10   1   12.91    0.74
   1   9  -1    1.75    0.31
   1   9  -1    0.92    0.37
   1   9  -1    1.14    0.76
  -1  -9   1    0.82    0.61
  -1  -9   1    0.81    0.38
   0  -9   1   12.04    0.98
   0  -9   1   14.97    0.74
  -1   9  -1    7.86    0.71
   1  -9   1    8.85    0.58
   1  -9   1    8.07    0.87
  -2   9  -1    1.32    0.36
  -2   9  -1    1.79    0.38
   2  -9   1    1.15    0.28
  -3   9  -1   16.76    0.84
  -3   9  -1   17.20    0.90
   3  -9   1   18.04    0.80
  -4   9  -1    1.21    0.38
  -4   9  -1    1.51    0.36
   4  -9   1    1.43    0.31
  -5   9  -1    0.41    0.38
  -5   9  -1    0.01    0.41
   5  -9   1    0.02    0.32
   2   8  -1    4.26    0.86
   2   8  -1    5.96    0.57
   2   8  -1    6.57    0.50
  -2  -8   1    6.66    0.61
  -2  -8   1    7.07    0.96
   1   8  -1    2.00    0.31
   1   8  -1    1.30    0.44
   1   8  -1    2.29    0.26
  -1  -8   1    1.25    0.43
  -1  -8   1    2.00    0.31
   0   8  -1    1.30    0.35
   0   8  -1    1.67    0.19
   0  -8   1    1.42    0.26
   0  -8   1    2.17    0.42
  -1   8  -1   50.69    1.79
   1  -8   1   49.56    1.75
   1  -8   1   52.01    1.82
  -2   8  -1   16.68    0.80
  -2   8  -1   17.81    0.82
   2  -8   1   17.16    0.87
   2  -8   1   19.25    0.75
  -3   8  -1    0.57    0.26
  -3   8  -1    0.58    0.28
   3  -8   1    0.11    0.20
  -4   8  -1   27.87    1.16
  -4   8  -1   27.50    1.06
   4  -8   1   29.00    1.10
  -5   8  -1   -0.08    0.28
  -5   8  -1    0.08    0.31
   5  -8   1   -0.07    0.24
  -6   8  -1    1.64    0.46
  -6   8  -1    2.53    0.36
   3   7  -1    0.07    0.26
   3   7  -1    0.54    0.63
  -3  -7   1    0.32    0.56
  -3  -7   1    0.65    0.33
   2   7  -1    0.90    0.24
  -2  -7   1    0.47    0.24
   1   7  -1   45.25    1.52
   1   7  -1   40.01    1.57
   1   7  -1   43.30    1.43
  -1  -7   1   38.91    1.47
  -1  -7   1   39.85    1.40
   0   7  -1    0.04    0.16
   0   7  -1    0.14    0.12
   0   7  -1    0.23    0.24
   0  -7   1    0.06    0.15
   0  -7   1   -0.17    0.27
  -1   7  -1    3.76    0.40
   1  -7   1    5.47    0.45
   1  -7   1    4.38    0.33
  -2   7  -1   53.13    1.79
  -2   7  -1   51.94    1.83
   2  -7   1   54.06    1.81
   2  -7   1   54.19    1.84
  -3   7  -1    4.09    0.36
  -3   7  -1    4.43    0.42
   3  -7   1    4.63    0.56
   3  -7   1    5.26    0.33
   3  -7   1    4.74    0.46
  -4   7  -1    0.72    0.21
  -4   7  -1    0.94    0.25
   4  -7   1    0.96    0.15
   4  -7   1    0.48    0.17
  -5   7  -1    3.22    0.52
  -5   7  -1    5.10    0.41
   5  -7   1    4.24    0.45
   5  -7   1    4.56    0.36
  -6   7  -1    2.73    0.46
  -6   7  -1    2.51    0.31
   4   6  -1    9.67    1.30
   4   6  -1   11.74    1.00
  -4  -6   1    9.89    0.70
   3   6  -1   15.37    0.69
   3   6  -1   14.03    1.00
  -3  -6   1   14.06    0.67
  -3  -6   1   13.79    0.91
   2   6  -1    0.73    0.20
   2   6  -1    0.82    0.34
  -2  -6   1    0.47    0.19
  -2  -6   1    0.10    0.29
   1   6  -1    5.72    0.36
   1   6  -1    6.15    0.48
  -1  -6   1    6.08    0.47
  -1  -6   1    5.90    0.36
  -1  -6   1    5.62    0.53
   0   6  -1   19.24    0.79
   0   6  -1   20.64    0.68
   0   6  -1   20.06    0.75
   0  -6   1   18.19    0.70
   0  -6   1   18.41    0.75
  -1   6  -1   -0.03    0.16
  -1   6  -1    0.04    0.06
   1  -6   1    0.01    0.12
   1  -6   1   -0.05    0.18
  -2   6  -1    6.90    0.37
  -2   6  -1    6.59    0.40
   2  -6   1    6.97    0.39
   2  -6   1    6.07    0.32
  -3   6  -1   15.91    0.72
  -3   6  -1   16.30    0.63
  -3   6  -1   16.64    0.70
   3  -6   1   16.54    0.61
   3  -6   1   16.91    0.66
   3  -6   1   15.60    0.66
   3  -6   1   16.34    0.55
  -4   6  -1    5.53    0.43
  -4   6  -1    4.45    0.36
  -4   6  -1    5.26    0.33
   4  -6   1    4.58    0.37
   4  -6   1    5.00    0.29
   4  -6   1    4.13    0.41
   4  -6   1    5.00    0.30
  -5   6  -1    1.42    0.22
  -5   6  -1    2.22    0.33
   5  -6   1    1.32    0.16
  -6   6  -1    0.14    0.33
   4   5  -1    0.37    0.55
   4   5  -1    0.23    0.24
  -4  -5   1    0.14    0.26
  -4  -5   1    0.29    0.42
   3   5  -1   10.44    0.52
   3   5  -1   10.29    0.74
  -3  -5   1   10.17    0.68
  -3  -5   1    9.39    0.49
   2   5  -1   17.43    0.68
  -2  -5   1   17.18    0.66
  -2  -5   1   16.70    0.75
   1   5  -1    0.32    0.12
   1   5  -1    0.10    0.18
  -1  -5   1    0.25    0.18
  -1  -5   1    0.31    0.13
  -1  -5   1    0.37    0.19
   0   5  -1   15.89    0.58
   0   5  -1   15.35    0.52
   0   5  -1   14.72    0.61
   0  -5   1   14.76    0.58
   0  -5   1   15.29    0.61
   0  -5   1   16.15    0.62
  -1   5  -1    7.65    0.36
   1  -5   1    7.93    0.37
   1  -5   1    6.88    0.32
  -2   5  -1    1.83    0.20
  -2   5  -1    1.46    0.16
  -2   5  -1    1.81    0.21
   2  -5   1    1.99    0.23
   2  -5   1    1.50    0.17
  -3   5  -1   29.98    1.06
  -3   5  -1   31.39    1.10
  -3   5  -1   28.88    1.02
   3  -5   1   29.71    1.06
   3  -5   1   30.97    1.04
   3  -5   1   29.96    0.99
   3  -5   1   30.69    1.02
  -4   5  -1   12.99    0.61
  -4   5  -1   13.33    0.60
   4  -5   1   12.75    0.54
   4  -5   1   13.45    0.54
   4  -5   1   13.51    0.49
   4  -5   1   13.88    0.57
  -5   5  -1    1.98    0.30
  -5   5  -1    1.66    0.31
  -6   5  -1   10.19    0.51
  -6   5  -1    9.14    0.68
   6  -5   1   10.68    0.58
  -7   5  -1   -0.16    0.39
  -7   5  -1    0.07    0.31
   7  -5   1    0.25    0.30
   5   4  -1   10.62    0.63
  -5  -4   1   11.13    0.94
  -5  -4   1   11.15    0.66
   4   4  -1    0.03    0.18
   4   4  -1    0.57    0.47
  -4  -4   1    0.48    0.25
  -4  -4   1   -0.31    0.33
   3   4  -1    2.62    0.27
   3   4  -1    2.58    0.35
  -3  -4   1    3.08    0.44
  -3  -4   1    2.33    0.26
   2   4  -1   32.92    1.12
   2   4  -1   32.16    1.17
  -2  -4   1   32.02    1.12
  -2  -4   1   34.09    1.18
   1   4  -1   10.90    0.43
   1   4  -1   11.05    0.48
  -1  -4   1   12.11    0.46
  -1  -4   1   11.11    0.45
  -1  -4   1   12.20    0.50
   0   4  -1   36.17    1.18
   0   4  -1   32.94    1.16
   0   4  -1   35.43    1.16
   0  -4   1   32.83    1.16
   0  -4   1   35.59    1.16
   0  -4   1   34.60    1.17
   0  -4   1   36.39    1.18
  -1   4  -1   78.08    2.45
  -1   4  -1   75.56    2.45
  -1   4  -1   74.26    2.45
   1  -4   1   75.12    2.43
   1  -4   1   75.39    2.44
   1  -4   1   76.50    2.43
  -2   4  -1    6.68    0.28
  -2   4  -1    6.39    0.31
  -2   4  -1    6.65    0.33
  -2   4  -1    6.33    0.27
   2  -4   1    7.47    0.26
   2  -4   1    6.47    0.29
   2  -4   1    5.75    0.26
   2  -4   1    6.59    0.30
  -3   4  -1   57.36    1.99
  -3   4  -1   60.58    1.91
  -3   4  -1   61.47    1.94
  -3   4  -1   58.99    1.93
   3  -4   1   63.07    1.99
   3  -4   1   61.28    2.00
   3  -4   1   62.29    1.99
   3  -4   1   60.98    2.00
  -4   4  -1   23.94    0.89
  -4   4  -1   22.82    0.83
  -4   4  -1   21.67    0.82
   4  -4   1   22.97    0.84
   4  -4   1   23.42    0.77
   4  -4   1   23.92    0.84
  -5   4  -1    0.18    0.15
  -5   4  -1    0.09    0.17
  -5   4  -1    0.24    0.17
  -5   4  -1    0.09    0.24
  -6   4  -1    4.62    0.42
  -6   4  -1    5.54    0.55
   6  -4   1    4.83    0.42
  -7   4  -1    1.33    0.34
  -7   4  -1    1.71    0.36
   7  -4   1    1.65    0.35
   6   3  -1    0.30    0.34
  -6  -3   1    0.68    0.59
  -6  -3   1    0.93    0.38
  -6  -3   1    0.45    0.46
   5   3  -1   11.87    0.61
  -5  -3   1   12.95    0.84
  -5  -3   1   13.55    0.63
   4   3  -1    8.55    0.43
   4   3  -1    8.18    0.67
  -4  -3   1   10.05    0.61
  -4  -3   1    8.62    0.44
   3   3  -1    4.36    0.42
   3   3  -1    4.66    0.29
  -3  -3   1    4.14    0.38
  -3  -3   1    4.37    0.26
   2   3  -1   57.93    1.87
   2   3  -1   57.93    1.89
   2   3  -1   57.16    1.91
  -2  -3   1   58.81    1.93
  -2  -3   1   57.62    1.89
   1   3  -1   12.78    0.48
   1   3  -1   11.59    0.45
   1   3  -1   12.69    0.45
  -1  -3   1   12.30    0.46
  -1  -3   1   13.16    0.46
  -1  -3   1   12.53    0.52
  -1  -3   1   13.32    0.49
   0   3  -1   35.27    1.19
   0   3  -1   37.01    1.20
   0   3  -1   37.26    1.21
   0   3  -1   36.97    1.21
   0  -3   1   34.83    1.17
   0  -3   1   35.77    1.18
   0  -3   1   37.19    1.19
  -1   3  -1  146.42    4.65
  -1   3  -1  143.51    4.64
  -1   3  -1  151.23    4.65
  -1   3  -1  145.99    4.67
   1  -3   1  144.12    4.62
   1  -3   1  144.25    4.64
   1  -3   1  149.77    4.63
  -2   3  -1    0.63    0.07
  -2   3  -1    0.50    0.10
  -2   3  -1    0.80    0.11
   2  -3   1    0.78    0.14
   2  -3   1    0.50    0.06
   2  -3   1    0.65    0.08
   2  -3   1    0.68    0.09
   2  -3   1    0.66    0.09
  -3   3  -1    7.71    0.33
  -3   3  -1    7.46    0.37
  -3   3  -1    7.91    0.31
   3  -3   1    7.79    0.34
   3  -3   1    7.84    0.28
   3  -3   1    8.03    0.33
   3  -3   1    8.03    0.33
   3  -3   1    7.77    0.49
  -4   3  -1   26.95    1.03
  -4   3  -1   28.75    0.97
  -4   3  -1   27.67    0.96
  -4   3  -1   29.27    0.97
   4  -3   1   29.60    1.02
  -5   3  -1    0.09    0.16
  -5   3  -1    0.36    0.18
  -5   3  -1    0.08    0.20
   5  -3   1    0.16    0.16
  -6   3  -1    0.09    0.23
  -6   3  -1    0.08    0.26
  -6   3  -1   -0.01    0.28
   6  -3   1   -0.27    0.20
  -7   3  -1    2.07    0.40
  -7   3  -1    1.73    0.38
   7  -3   1    0.71    0.29
   6   2  -1    5.66    0.53
  -6  -2   1    7.15    1.12
  -6  -2   1    6.12    0.71
   5   2  -1    5.81    0.42
   5   2  -1    6.16    0.77
  -5  -2   1    6.36    0.60
  -5  -2   1    5.82    0.37
   4   2  -1   21.44    0.91
   4   2  -1   22.39    0.74
   4   2  -1   20.31    0.77
   4   2  -1   22.58    0.81
  -4  -2   1   22.69    0.78
  -4  -2   1   21.55    0.88
   3   2  -1    3.86    0.24
   3   2  -1    3.55    0.23
   3   2  -1    3.80    0.19
   3   2  -1    3.98    0.41
  -3  -2   1    3.96    0.21
  -3  -2   1    4.01    0.31
   2   2  -1   19.86    0.70
   2   2  -1   19.71    0.69
   2   2  -1   20.99    0.73
   2   2  -1   20.97    0.68
  -2  -2   1   20.07    0.71
  -2  -2   1   19.95    0.72
  -2  -2   1   20.29    0.68
   1   2  -1   17.32    0.59
   1   2  -1   16.59    0.58
   1   2  -1   17.37    0.60
   1   2  -1   17.87    0.58
  -1  -2   1   18.06    0.62
  -1  -2   1   17.55    0.60
  -1  -2   1   17.76    0.61
  -1  -2   1   18.19    0.60
   0   2  -1    4.73    0.20
   0   2  -1    5.06    0.19
   0   2  -1    4.60    0.18
   0   2  -1    4.83    0.20
   0  -2   1    4.86    0.19
   0  -2   1    4.86    0.20
   0  -2   1    4.85    0.18
  -1   2  -1    7.58    0.26
  -1   2  -1    7.19    0.28
  -1   2  -1    7.64    0.26
   1  -2   1    7.75    0.27
   1  -2   1    6.95    0.28
   1  -2   1    7.51    0.26
   1  -2   1    7.15    0.25
   1  -2   1    7.41    0.24
  -2   2  -1   83.01    2.70
  -2   2  -1   83.80    2.73
  -2   2  -1   88.04    2.69
  -2   2  -1   83.79    2.69
   2  -2   1   88.49    2.77
   2  -2   1   85.95    2.80
   2  -2   1   87.74    2.86
   2  -2   1   89.06    2.79
   2  -2   1   87.83    2.79
  -3   2  -1    1.54    0.18
  -3   2  -1    1.40    0.16
  -3   2  -1    1.38    0.15
   3  -2   1    1.70    0.23
   3  -2   1    1.67    0.20
   3  -2   1    1.44    0.19
  -4   2  -1    0.78    0.14
  -4   2  -1    0.74    0.16
  -4   2  -1    1.10    0.16
  -4   2  -1    1.14    0.18
   4  -2   1    1.10    0.19
   4  -2   1    1.12    0.15
  -5   2  -1   16.21    0.70
  -5   2  -1   16.07    0.66
  -5   2  -1   16.09    0.75
  -5   2  -1   16.71    0.67
   5  -2   1   16.88    0.66
   5  -2   1   16.10    0.74
  -6   2  -1    0.61    0.29
  -6   2  -1    0.70    0.26
   6  -2   1    0.17    0.21
  -7   2  -1    1.33    0.42
  -7   2  -1    1.83    0.42
   7  -2   1    2.22    0.38
   6   1  -1   15.01    0.62
   6   1  -1   14.17    0.69
  -6  -1   1   14.42    1.36
  -6  -1   1   13.98    0.79
   5   1  -1    1.11    0.42
   5   1  -1    1.33    0.18
   5   1  -1    0.84    0.19
  -5  -1   1    0.90    0.16
  -5  -1   1    1.23    0.29
   4   1  -1    3.67    0.26
   4   1  -1    4.42    0.43
   4   1  -1    4.42    0.27
  -4  -1   1    4.12    0.23
  -4  -1   1    4.39    0.37
   3   1  -1   44.18    1.54
   3   1  -1   44.22    1.49
   3   1  -1   44.46    1.43
   3   1  -1   45.17    1.47
  -3  -1   1   43.22    1.40
  -3  -1   1   43.65    1.46
   2   1  -1   17.58    0.62
   2   1  -1   18.02    0.64
   2   1  -1   18.44    0.64
   2   1  -1   18.30    0.60
  -2  -1   1   18.99    0.61
  -2  -1   1   17.07    0.65
  -2  -1   1   18.87    0.64
  -2  -1   1   18.55    0.65
   1   1  -1   15.16    0.50
   1   1  -1   15.57    0.50
   1   1  -1   14.76    0.51
   1   1  -1   14.82    0.50
  -1  -1   1   14.98    0.51
  -1  -1   1   15.13    0.50
  -1  -1   1   15.39    0.52
   0   1  -1   34.48    1.13
   0   1  -1   35.29    1.13
   0   1  -1   36.63    1.12
   0   1  -1   36.22    1.13
   0   1  -1   35.32    1.13
   0  -1   1   37.53    1.15
   0  -1   1   34.31    1.16
   0  -1   1   37.46    1.14
   0  -1   1   36.02    1.15
   0  -1   1   35.75    1.15
   0  -1   1   35.58    1.15
  -1   1  -1    0.73    0.06
  -1   1  -1    0.75    0.05
  -1   1  -1    0.80    0.07
  -1   1  -1    0.74    0.05
   1  -1   1    0.69    0.04
   1  -1   1    0.61    0.05
   1  -1   1    0.67    0.06
   1  -1   1    0.70    0.07
   1  -1   1    0.68    0.08
  -2   1  -1    3.53    0.16
  -2   1  -1    3.71    0.16
  -2   1  -1    3.10    0.19
  -2   1  -1    3.48    0.16
   2  -1   1    3.45    0.17
   2  -1   1    3.55    0.22
   2  -1   1    3.57    0.16
  -3   1  -1   81.86    2.63
  -3   1  -1   80.09    2.58
  -3   1  -1   79.37    2.59
   3  -1   1   82.42    2.67
   3  -1   1   79.77    2.72
   3  -1   1   87.12    2.67
  -4   1  -1    2.71    0.25
  -4   1  -1    3.39    0.27
   4  -1   1    2.75    0.22
   4  -1   1    3.10    0.34
  -5   1  -1   17.66    0.72
  -5   1  -1   16.89    0.72
   5  -1   1   18.24    0.70
   5  -1   1   16.90    0.80
  -6   1  -1    3.55    0.51
  -6   1  -1    3.66    0.48
   6  -1   1    2.77    0.37
  -7   1  -1    0.43    0.43
  -7   1  -1    0.20    0.47
   7   0  -1    3.87    0.60
   7   0  -1    4.42    0.56
  -7   0   1    4.12    0.61
  -7   0   1    3.94    0.53
   6   0  -1    4.81    0.42
  -6   0   1    6.42    0.63
  -6   0   1    5.07    0.55
   5   0  -1   11.91    0.51
   5   0  -1   10.04    0.68
  -5   0   1   11.94    0.57
  -5   0   1   11.05    0.60
   4   0  -1    0.50    0.21
   4   0  -1    0.58    0.11
  -4   0   1    0.63    0.08
  -4   0   1    0.45    0.17
   3   0  -1   67.97    2.27
   3   0  -1   68.31    2.30
   3   0  -1   70.39    2.26
   3   0  -1   72.52    2.27
  -3   0   1   69.69    2.32
  -3   0   1   70.73    2.26
  -3   0   1   73.73    2.32
   2   0  -1   21.46    0.72
   2   0  -1   22.25    0.74
   2   0  -1   21.60    0.75
   2   0  -1   21.74    0.73
   2   0  -1   21.55    0.70
  -2   0   1   21.56    0.68
  -2   0   1   20.94    0.72
   1   0  -1    3.53    0.15
   1   0  -1    3.32    0.14
   1   0  -1    3.39    0.13
  -1   0   1    3.08    0.14
  -1   0   1    3.27    0.13
  -1   0   1    3.20    0.13
  -1   0   1    3.57    0.13
  -1   0   1    3.40    0.11
   0   0  -1    0.02    0.01
   0   0   1    0.00    0.01
  -1   0  -1   10.64    0.38
  -1   0  -1   11.65    0.38
  -1   0  -1   11.40    0.37
  -1   0  -1   11.29    0.37
   1   0   1   11.80    0.39
   1   0   1   11.90    0.39
   1   0   1   11.73    0.41
   1   0   1   12.04    0.39
   1   0   1   11.63    0.39
  -2   0  -1   31.86    1.03
  -2   0  -1   30.78    0.98
  -2   0  -1   30.73    1.00
  -2   0  -1   30.23    1.00
  -2   0  -1   29.34    1.02
   2   0   1   29.77    1.02
   2   0   1   27.15    0.95
   2   0   1   30.41    0.96
  -3   0  -1   18.20    0.65
  -3   0  -1   18.02    0.65
  -3   0  -1   18.21    0.66
   3   0   1   18.06    0.74
   3   0   1   18.04    0.60
   3   0   1   18.43    0.67
   3   0   1   18.10    0.64
  -4   0  -1    0.68    0.22
  -4   0  -1    0.72    0.18
  -4   0  -1    0.70    0.16
   4   0   1    0.63    0.21
   4   0   1    0.74    0.09
   4   0   1    0.73    0.14
  -5   0  -1    2.80    0.39
  -5   0  -1    2.07    0.27
   5   0   1    2.61    0.28
  -6   0  -1   10.59    0.69
  -6   0  -1   10.07    0.72
   6   0   1   10.50    0.57
   7  -1  -1    9.58    0.62
  -7   1   1    9.58    0.74
  -7   1   1    9.20    0.91
   6  -1  -1    0.94    0.24
  -6   1   1    0.93    0.32
  -6   1   1    0.76    0.27
   5  -1  -1   25.33    1.01
   5  -1  -1   24.55    0.91
  -5   1   1   22.45    0.87
  -5   1   1   23.96    0.90
   4  -1  -1   22.70    0.81
   4  -1  -1   23.08    0.86
  -4   1   1   22.50    0.83
  -4   1   1   23.09    0.80
  -4   1   1   22.68    0.86
   3  -1  -1    0.80    0.11
   3  -1  -1    0.54    0.13
   3  -1  -1    0.97    0.19
   3  -1  -1    0.57    0.13
  -3   1   1    0.74    0.10
  -3   1   1    1.09    0.16
  -3   1   1    0.94    0.14
  -3   1   1    0.92    0.12
   2  -1  -1   92.73    2.98
   2  -1  -1   94.61    3.00
   2  -1  -1   93.17    2.99
  -2   1   1   91.35    2.99
  -2   1   1   94.10    3.00
  -2   1   1   96.71    3.00
   1  -1  -1   35.67    1.14
   1  -1  -1   35.44    1.16
   1  -1  -1   36.53    1.15
  -1   1   1   34.28    1.10
  -1   1   1   32.53    1.11
  -1   1   1   36.17    1.11
  -1   1   1   33.97    1.09
  -1   1   1   35.59    1.11
   0  -1  -1   34.12    1.10
   0  -1  -1   35.22    1.10
   0  -1  -1   33.92    1.10
   0  -1  -1   34.42    1.10
   0   1   1   34.97    1.10
   0   1   1   33.71    1.10
   0   1   1   35.58    1.11
   0   1   1   33.69    1.10
  -1  -1  -1   53.12    1.71
  -1  -1  -1   52.84    1.70
  -1  -1  -1   55.96    1.71
  -1  -1  -1   51.50    1.71
   1   1   1   54.41    1.72
   1   1   1   53.58    1.71
   1   1   1   52.62    1.71
  -2  -1  -1   12.17    0.46
  -2  -1  -1   12.52    0.45
   2   1   1   12.38    0.43
   2   1   1   12.35    0.46
   2   1   1   12.09    0.44
  -3  -1  -1    5.71    0.31
  -3  -1  -1    5.51    0.25
  -3  -1  -1    5.89    0.37
   3   1   1    5.32    0.34
   3   1   1    5.57    0.26
   3   1   1    5.14    0.24
  -4  -1  -1    2.76    0.22
  -4  -1  -1    2.99    0.33
  -4  -1  -1    2.57    0.31
  -4  -1  -1    2.84    0.36
   4   1   1    2.97    0.23
   4   1   1    2.98    0.25
   4   1   1    2.09    0.29
  -5  -1  -1    0.38    0.23
   5   1   1    0.29    0.18
   5   1   1    0.53    0.20
  -6  -1  -1    3.46    0.44
  -6  -1  -1    4.35    0.70
   6   1   1    4.24    0.46
   7  -2  -1   35.75    1.35
  -7   2   1   42.10    1.85
  -7   2   1   38.54    1.58
   6  -2  -1    2.99    0.35
  -6   2   1    3.58    0.41
  -6   2   1    2.45    0.34
   5  -2  -1    0.72    0.17
   5  -2  -1    1.55    0.29
  -5   2   1    1.15    0.22
  -5   2   1    1.19    0.23
  -5   2   1    1.22    0.18
   4  -2  -1   75.54    2.36
   4  -2  -1   68.13    2.34
  -4   2   1   71.42    2.40
  -4   2   1   72.49    2.34
  -4   2   1   74.79    2.37
  -4   2   1   71.18    2.37
   3  -2  -1    2.53    0.28
   3  -2  -1    1.94    0.19
  -3   2   1    1.71    0.22
  -3   2   1    1.99    0.19
  -3   2   1    1.61    0.18
  -3   2   1    1.99    0.13
   2  -2  -1   25.76    0.81
   2  -2  -1   26.09    0.86
   2  -2  -1   24.81    0.86
   2  -2  -1   24.49    0.83
  -2   2   1   23.94    0.84
  -2   2   1   25.03    0.79
  -2   2   1   25.00    0.83
  -2   2   1   25.47    0.80
  -2   2   1   26.60    0.84
  -2   2   1   23.15    0.83
   1  -2  -1   63.09    2.06
   1  -2  -1   67.79    2.04
   1  -2  -1   62.34    2.05
  -1   2   1   63.15    2.01
  -1   2   1   63.81    2.00
  -1   2   1   63.75    2.01
  -1   2   1   60.94    1.99
   0  -2  -1    7.13    0.26
   0  -2  -1    6.59    0.26
   0  -2  -1    6.71    0.27
   0  -2  -1    7.16    0.26
   0   2   1    6.90    0.27
   0   2   1    6.78    0.26
   0   2   1    6.61    0.25
  -1  -2  -1    7.41    0.30
  -1  -2  -1    7.05    0.25
  -1  -2  -1    7.80    0.35
  -1  -2  -1    7.52    0.28
   1   2   1    7.67    0.30
   1   2   1    7.00    0.27
   1   2   1    6.77    0.28
  -2  -2  -1    5.10    0.30
  -2  -2  -1    5.02    0.24
  -2  -2  -1    5.86    0.28
   2   2   1    5.61    0.25
   2   2   1    5.24    0.30
   2   2   1    5.59    0.25
  -3  -2  -1   -0.07    0.09
   3   2   1    0.13    0.18
   3   2   1    0.04    0.10
   3   2   1    0.11    0.14
  -4  -2  -1   17.96    0.76
  -4  -2  -1   18.03    0.67
   4   2   1   18.53    0.70
   4   2   1   17.68    0.68
   4   2   1   17.81    0.83
  -5  -2  -1    6.02    0.54
  -5  -2  -1    6.19    0.59
   5   2   1    7.11    0.46
  -6  -2  -1    0.66    0.50
  -6  -2  -1    0.58    0.41
   6   2   1    0.15    0.27
   7  -3  -1    1.49    0.29
  -7   3   1    2.30    0.36
  -7   3   1    2.08    0.41
   6  -3  -1   30.26    1.12
  -6   3   1   29.30    1.13
  -6   3   1   30.85    1.08
  -6   3   1   29.95    1.21
   5  -3  -1    7.92    0.41
  -5   3   1    7.33    0.36
  -5   3   1    7.66    0.44
  -5   3   1    7.70    0.56
  -5   3   1    7.94    0.47
  -4   3   1    2.53    0.33
  -4   3   1    2.29    0.26
  -4   3   1    2.76    0.17
  -4   3   1    2.39    0.25
   3  -3  -1   32.36    1.05
   3  -3  -1   32.66    1.14
   3  -3  -1   31.33    1.08
   3  -3  -1   34.06    1.21
  -3   3   1   30.61    1.01
  -3   3   1   31.31    1.06
  -3   3   1   31.34    1.04
  -3   3   1   31.79    1.09
  -3   3   1   32.16    1.08
   2  -3  -1   27.88    0.91
   2  -3  -1   27.93    0.92
   2  -3  -1   27.90    0.94
   2  -3  -1   29.09    0.92
  -2   3   1   27.55    0.91
  -2   3   1   27.94    0.96
  -2   3   1   28.43    0.94
  -2   3   1   28.48    0.91
  -2   3   1   27.67    0.95
   1  -3  -1   26.40    0.89
   1  -3  -1   27.47    0.87
   1  -3  -1   27.32    0.90
  -1   3   1   27.13    0.90
  -1   3   1   27.06    0.87
  -1   3   1   27.04    0.89
   0  -3  -1    0.77    0.10
   0  -3  -1    0.74    0.10
   0   3   1    0.48    0.07
   0   3   1    0.56    0.08
   0   3   1    0.55    0.10
  -1  -3  -1    5.43    0.28
  -1  -3  -1    5.49    0.29
  -1  -3  -1    5.81    0.25
  -1  -3  -1    5.55    0.25
   1   3   1    5.23    0.25
   1   3   1    6.21    0.27
   1   3   1    5.76    0.30
  -2  -3  -1   52.73    1.70
  -2  -3  -1   50.84    1.72
   2   3   1   50.93    1.68
   2   3   1   51.69    1.69
  -3  -3  -1    1.64    0.18
  -3  -3  -1    1.35    0.23
   3   3   1    1.56    0.22
   3   3   1    1.05    0.25
  -4  -3  -1    2.40    0.33
  -4  -3  -1    3.27    0.32
   4   3   1    3.31    0.32
   4   3   1    3.09    0.44
  -5  -3  -1   24.12    0.95
  -5  -3  -1   24.63    1.11
   5   3   1   26.84    1.06
   7  -4  -1    0.27    0.29
  -7   4   1    1.02    0.37
  -7   4   1   -0.19    0.27
  -7   4   1    0.34    0.37
   6  -4  -1    7.22    0.47
  -6   4   1    6.79    0.38
  -6   4   1    6.62    0.49
  -6   4   1    7.25    0.57
   5  -4  -1    6.36    0.52
  -5   4   1    5.64    0.42
  -5   4   1    5.98    0.39
  -5   4   1    4.63    0.53
   4  -4  -1    0.03    0.20
  -4   4   1    0.11    0.14
  -4   4   1    0.05    0.22
  -4   4   1    0.09    0.07
  -4   4   1    0.28    0.14
   3  -4  -1   11.29    0.42
   3  -4  -1   11.10    0.40
   3  -4  -1   11.03    0.38
   3  -4  -1   10.59    0.46
  -3   4   1   11.22    0.47
  -3   4   1   11.03    0.39
  -3   4   1   10.57    0.40
  -3   4   1   10.51    0.44
   2  -4  -1   17.33    0.57
   2  -4  -1   16.53    0.59
   2  -4  -1   16.95    0.61
  -2   4   1   17.15    0.58
  -2   4   1   17.60    0.65
  -2   4   1   17.85    0.66
  -2   4   1   16.73    0.60
   1  -4  -1    1.12    0.13
   1  -4  -1    0.77    0.12
   1  -4  -1    0.87    0.14
  -1   4   1    0.64    0.11
  -1   4   1    0.67    0.11
  -1   4   1    0.79    0.08
   0  -4  -1   56.81    1.85
   0  -4  -1   55.14    1.84
   0  -4  -1   57.90    1.86
   0   4   1   60.14    1.95
   0   4   1   60.92    1.95
   0   4   1   57.96    1.96
   0   4   1   60.60    1.92
  -1  -4  -1    0.03    0.09
  -1  -4  -1   -0.01    0.09
  -1  -4  -1   -0.02    0.14
   1   4   1    0.11    0.08
   1   4   1   -0.03    0.15
  -2  -4  -1   15.52    0.64
  -2  -4  -1   14.37    0.58
   2   4   1   14.97    0.66
   2   4   1   15.07    0.58
  -3  -4  -1   15.12    0.61
  -3  -4  -1   14.52    0.70
   3   4   1   13.45    0.75
   3   4   1   15.73    0.61
  -4  -4  -1    0.09    0.23
  -4  -4  -1   -0.08    0.32
   4   4   1    0.01    0.46
   4   4   1    0.06    0.21
  -5  -4  -1    0.65    0.33
  -5  -4  -1    0.80    0.51
  -5  -4  -1    1.04    0.42
   5   4   1    0.97    0.33
   7  -5  -1    6.45    0.57
  -7   5   1    6.44    0.61
  -7   5   1    6.05    0.72
   6  -5  -1    0.04    0.23
  -6   5   1    0.14    0.26
  -6   5   1   -0.06    0.25
  -5   5   1   17.36    0.70
  -5   5   1   16.92    0.78
   4  -5  -1    4.64    0.34
   4  -5  -1    5.18    0.40
   4  -5  -1    4.51    0.25
  -4   5   1    5.47    0.38
  -4   5   1    4.27    0.31
  -4   5   1    3.63    0.54
   3  -5  -1    6.52    0.38
   3  -5  -1    7.02    0.30
   3  -5  -1    6.51    0.29
   3  -5  -1    6.96    0.31
  -3   5   1    5.43    0.36
  -3   5   1    6.12    0.27
  -3   5   1    6.47    0.32
  -3   5   1    6.97    0.46
   2  -5  -1   29.43    1.01
   2  -5  -1   28.72    0.99
   2  -5  -1   28.92    0.95
  -2   5   1   30.25    1.03
  -2   5   1   28.59    1.01
  -2   5   1   30.44    1.06
   1  -5  -1    0.61    0.20
   1  -5  -1    0.83    0.13
  -1   5   1    1.09    0.16
  -1   5   1    0.82    0.11
   0  -5  -1    1.44    0.19
   0  -5  -1    1.03    0.18
   0   5   1    1.24    0.19
   0   5   1    0.97    0.13
   0   5   1    1.03    0.11
  -1  -5  -1   39.01    1.36
  -1  -5  -1   37.31    1.31
  -1  -5  -1   39.20    1.28
   1   5   1   38.72    1.32
   1   5   1   38.45    1.36
  -2  -5  -1    4.87    0.45
   2   5   1    6.09    0.52
   2   5   1    5.77    0.35
  -3  -5  -1    4.50    0.40
   3   5   1    4.31    0.38
   3   5   1    4.61    0.49
  -4  -5  -1    6.53    0.55
  -4  -5  -1    6.43    0.78
   4   5   1    7.85    0.55
   7  -6  -1    9.17    0.67
  -7   6   1   10.35    0.85
  -7   6   1    9.52    1.06
  -6   6   1    0.09    0.29
  -6   6   1    0.46    0.27
  -5   6   1    5.81    0.50
  -5   6   1    5.02    0.41
   4  -6  -1    1.88    0.28
   4  -6  -1    1.87    0.24
   4  -6  -1    2.13    0.23
  -4   6   1    1.76    0.22
  -4   6   1    1.31    0.20
  -4   6   1    1.66    0.24
   3  -6  -1    0.39    0.20
   3  -6  -1    0.66    0.17
   3  -6  -1    0.57    0.15
  -3   6   1    0.58    0.16
  -3   6   1    0.59    0.19
  -3   6   1    0.62    0.11
   2  -6  -1   24.90    0.93
   2  -6  -1   26.30    0.91
  -2   6   1   26.17    0.96
  -2   6   1   24.86    0.93
  -2   6   1   26.29    0.86
   1  -6  -1    2.49    0.33
   1  -6  -1    2.76    0.24
  -1   6   1    2.66    0.31
  -1   6   1    2.70    0.18
   0  -6  -1   11.70    0.57
   0   6   1   12.54    0.59
   0   6   1   12.58    0.47
   0   6   1   11.34    0.51
  -1  -6  -1   22.25    0.84
  -1  -6  -1   22.60    0.85
  -1  -6  -1   21.59    0.91
   1   6   1   24.06    0.87
   1   6   1   22.12    0.94
  -2  -6  -1    4.71    0.54
  -2  -6  -1    4.18    0.39
   2   6   1    4.33    0.59
   2   6   1    3.41    0.35
  -3  -6  -1   -0.19    0.25
  -3  -6  -1   -0.26    0.40
   3   6   1    0.23    0.25
   3   6   1   -0.19    0.50
  -4  -6  -1   11.26    1.08
  -4  -6  -1   11.67    0.76
   4   6   1    9.30    0.66
  -6   7   1    1.29    0.39
   5  -7  -1    0.02    0.19
  -5   7   1    0.05    0.24
  -5   7   1    0.08    0.27
   4  -7  -1    6.20    0.37
   4  -7  -1    7.13    0.62
   4  -7  -1    6.80    0.39
  -4   7   1    7.01    0.44
  -4   7   1    6.94    0.51
   3  -7  -1    5.00    0.34
   3  -7  -1    5.24    0.48
  -3   7   1    4.80    0.26
  -3   7   1    4.90    0.39
  -3   7   1    5.20    0.42
   2  -7  -1    7.31    0.43
   2  -7  -1    7.43    0.50
  -2   7   1    6.98    0.46
  -2   7   1    7.50    0.46
  -2   7   1    7.47    0.31
   1  -7  -1   24.22    0.91
   1  -7  -1   24.27    0.97
  -1   7   1   21.69    0.92
  -1   7   1   23.49    0.78
   0  -7  -1    0.79    0.19
   0  -7  -1    0.69    0.30
   0   7   1    0.47    0.29
   0   7   1    0.69    0.19
   0   7   1    0.88    0.16
  -1  -7  -1    0.99    0.34
  -1  -7  -1    0.93    0.22
  -1  -7  -1    1.03    0.35
   1   7   1    0.67    0.22
   1   7   1    1.26    0.36
   1   7   1    0.84    0.19
  -2  -7  -1   13.85    0.88
  -2  -7  -1   15.31    0.73
   2   7   1   16.19    0.75
   2   7   1   15.96    1.02
  -3  -7  -1    2.48    0.73
  -3  -7  -1    2.12    0.39
   3   7   1    1.51    0.71
   3   7   1    1.49    0.44
  -6   8   1    4.67    0.74
   5  -8  -1    0.67    0.26
  -5   8   1    0.35    0.32
  -5   8   1    0.55    0.30
   4  -8  -1    1.33    0.25
   4  -8  -1    1.50    0.31
  -4   8   1    1.15    0.29
  -4   8   1    1.12    0.32
   3  -8  -1    9.85    0.69
   3  -8  -1   10.51    0.53
  -3   8   1   10.91    0.63
  -3   8   1   10.55    0.61
   2  -8  -1   -0.06    0.33
   2  -8  -1    0.50    0.22
  -2   8   1    0.07    0.12
  -2   8   1    0.50    0.26
  -2   8   1    0.45    0.36
   1  -8  -1   16.23    0.84
   1  -8  -1   17.17    0.73
  -1   8   1   15.87    0.98
  -1   8   1   16.34    0.60
   0  -8  -1   15.89    0.75
   0  -8  -1   16.52    0.90
   0   8   1   16.68    0.88
   0   8   1   15.55    0.64
  -1  -8  -1    0.24    0.43
  -1  -8  -1    0.38    0.29
   1   8   1    0.46    0.27
   1   8   1    0.00    0.22
   1   8   1   -0.16    0.44
  -2  -8  -1    2.99    0.61
  -2  -8  -1    2.86    0.42
   2   8   1    3.13    0.35
   2   8   1    3.05    0.70
   5  -9  -1   13.85    0.74
  -5   9   1   14.61    1.26
  -5   9   1   15.55    0.97
   4  -9  -1    1.84    0.32
  -4   9   1    1.76    0.38
  -4   9   1    1.18    0.39
   3  -9  -1   12.00    0.65
  -3   9   1   11.90    0.74
  -3   9   1   11.22    0.78
   2  -9  -1    1.82    0.31
   2  -9  -1    2.14    0.53
  -2   9   1    1.94    0.36
  -2   9   1    2.21    0.42
   1  -9  -1    0.68    0.51
   1  -9  -1    0.73    0.28
  -1   9   1    0.52    0.42
  -1   9   1    0.27    0.21
   0  -9  -1   21.40    0.95
   0  -9  -1   20.13    1.15
   0   9   1   19.96    0.79
   0   9   1   19.77    1.12
  -1  -9  -1    0.78    0.39
  -1  -9  -1    0.47    0.57
   1   9   1    0.60    0.33
   1   9   1    0.12    0.36
   1   9   1    0.60    0.61
   4 -10  -1    3.54    0.45
  -4  10   1    2.82    0.54
  -4  10   1    2.98    0.51
   3 -10  -1    1.65    0.38
  -3  10   1    2.54    0.51
   2 -10  -1    8.24    0.68
  -2  10   1    8.86    0.90
   1 -10  -1    1.52    0.41
  -1  10   1    0.92    0.57
  -1  10  -2    0.56    0.50
   1 -10   2    0.06    0.37
  -2  10  -2    1.13    0.43
  -2  10  -2    0.88    0.45
   2 -10   2    0.55    0.33
  -3  10  -2    8.21    0.82
  -3  10  -2    7.00    0.74
   3 -10   2    7.65    0.62
  -4  10  -2    1.14    0.48
  -4  10  -2    1.16    0.44
   4 -10   2    1.18    0.36
   1   9  -2    1.68    0.67
   1   9  -2    0.82    0.28
   1   9  -2    1.52    0.99
  -1  -9   2    1.30    0.62
   0   9  -2    0.31    0.42
   0  -9   2   -0.23    0.49
   0  -9   2    0.26    0.27
  -1   9  -2    9.02    0.84
  -1   9  -2    9.56    0.68
   1  -9   2    9.82    0.58
  -2   9  -2    0.21    0.31
  -2   9  -2   -0.20    0.30
   2  -9   2    0.11    0.23
  -3   9  -2    2.64    0.37
  -3   9  -2    2.32    0.41
   3  -9   2    2.54    0.33
  -4   9  -2    5.63    0.67
  -4   9  -2    6.58    0.58
   4  -9   2    6.51    0.51
  -5   9  -2    2.23    0.48
  -5   9  -2    1.06    0.37
   5  -9   2    1.35    0.33
   2   8  -2   19.04    0.90
  -2  -8   2   16.99    0.85
  -2  -8   2   18.15    1.18
   1   8  -2    8.82    0.47
   1   8  -2    9.58    0.81
   1   8  -2    9.39    0.57
  -1  -8   2    9.98    0.58
  -1  -8   2    8.78    0.83
   0   8  -2    5.90    0.60
   0   8  -2    6.77    0.42
   0   8  -2    7.08    0.33
   0  -8   2    5.55    0.67
   0  -8   2    7.03    0.45
  -1   8  -2    9.77    0.60
   1  -8   2   10.84    0.55
   1  -8   2   10.85    0.72
  -2   8  -2    7.22    0.50
  -2   8  -2    7.64    0.54
   2  -8   2    6.85    0.73
   2  -8   2    7.35    0.44
  -3   8  -2    0.35    0.27
  -3   8  -2    0.31    0.25
   3  -8   2   -0.01    0.18
  -4   8  -2   21.39    0.99
  -4   8  -2   21.40    0.86
   4  -8   2   23.23    0.89
  -5   8  -2    0.10    0.34
  -5   8  -2   -0.12    0.26
   5  -8   2   -0.07    0.23
  -6   8  -2    1.93    0.34
   6  -8   2    1.92    0.30
   3   7  -2    2.77    0.65
   3   7  -2    2.49    0.37
  -3  -7   2    2.60    0.66
  -3  -7   2    2.90    0.36
   2   7  -2    0.09    0.41
   2   7  -2   -0.26    0.21
  -2  -7   2    0.31    0.42
  -2  -7   2    0.17    0.23
   1   7  -2   43.44    1.60
   1   7  -2   43.61    1.53
  -1  -7   2   40.79    1.41
  -1  -7   2   38.99    1.49
   0   7  -2    1.22    0.18
   0   7  -2    0.55    0.24
   0   7  -2    1.10    0.20
   0   7  -2    0.92    0.12
   0  -7   2    1.07    0.21
   0  -7   2    0.89    0.29
  -1   7  -2    0.43    0.21
   1  -7   2    0.70    0.27
   1  -7   2    0.71    0.19
  -2   7  -2   15.26    0.71
  -2   7  -2   16.54    0.67
   2  -7   2   15.76    0.63
   2  -7   2   15.11    0.70
  -3   7  -2   -0.12    0.19
  -3   7  -2    0.35    0.19
   3  -7   2    0.09    0.15
   3  -7   2    0.24    0.27
  -4   7  -2   10.39    0.63
  -4   7  -2   10.56    0.51
   4  -7   2    9.97    0.66
   4  -7   2   10.50    0.47
  -5   7  -2    6.67    0.60
  -5   7  -2    5.86    0.42
   5  -7   2    6.70    0.39
   5  -7   2    6.33    0.62
   5  -7   2    5.92    0.46
  -6   7  -2    1.47    0.39
  -6   7  -2    2.37    0.29
   4   6  -2    0.72    0.70
   4   6  -2    0.06    0.31
  -4  -6   2    0.61    0.33
  -4  -6   2    0.55    0.58
   3   6  -2   20.75    0.84
   3   6  -2   18.98    1.08
  -3  -6   2   21.41    1.07
  -3  -6   2   20.48    0.86
   2   6  -2    4.91    0.58
   2   6  -2    5.34    0.38
  -2  -6   2    5.41    0.58
  -2  -6   2    4.51    0.36
   1   6  -2    1.77    0.25
   1   6  -2    1.81    0.22
   1   6  -2    1.65    0.27
  -1  -6   2    1.34    0.18
  -1  -6   2    1.52    0.28
   0   6  -2   17.69    0.68
   0   6  -2   17.37    0.63
   0   6  -2   18.71    0.61
   0   6  -2   17.84    0.73
   0  -6   2   18.35    0.68
   0  -6   2   17.26    0.74
  -1   6  -2    0.14    0.16
   1  -6   2    0.23    0.12
   1  -6   2    0.48    0.19
  -2   6  -2    0.60    0.16
  -2   6  -2    0.54    0.24
  -2   6  -2    0.59    0.17
   2  -6   2    0.93    0.20
   2  -6   2    1.03    0.15
  -3   6  -2    8.65    0.41
  -3   6  -2    8.76    0.48
   3  -6   2    8.23    0.45
   3  -6   2    9.35    0.40
   3  -6   2    8.43    0.50
  -4   6  -2    5.74    0.45
  -4   6  -2    5.96    0.34
   4  -6   2    6.24    0.48
   4  -6   2    5.93    0.31
  -5   6  -2   18.81    0.87
  -5   6  -2   17.98    0.70
   5  -6   2   17.88    0.81
   5  -6   2   18.04    0.64
  -6   6  -2    2.76    0.36
  -6   6  -2    2.08    0.36
  -7   6  -2    1.15    0.48
   7  -6   2    1.32    0.43
  -5  -5   2   14.34    1.24
   4   5  -2    0.35    0.24
   4   5  -2   -0.47    0.52
  -4  -5   2   -0.46    0.43
  -4  -5   2    0.15    0.25
   3   5  -2    0.56    0.20
   3   5  -2    0.10    0.35
  -3  -5   2   -0.10    0.32
  -3  -5   2   -0.15    0.17
   2   5  -2   24.48    0.89
   2   5  -2   24.27    0.97
  -2  -5   2   25.57    0.90
  -2  -5   2   23.93    0.98
   1   5  -2    0.70    0.18
   1   5  -2    0.82    0.19
   1   5  -2    0.76    0.14
  -1  -5   2    0.90    0.20
  -1  -5   2    0.79    0.21
  -1  -5   2    1.15    0.15
   0   5  -2    7.33    0.34
   0   5  -2    8.24    0.39
   0   5  -2    7.79    0.30
   0  -5   2    8.35    0.42
   0  -5   2    8.16    0.43
  -1   5  -2    0.04    0.18
  -1   5  -2    0.12    0.12
   1  -5   2    0.02    0.14
   1  -5   2    0.09    0.08
  -2   5  -2    4.84    0.31
  -2   5  -2    5.08    0.29
  -2   5  -2    5.62    0.33
  -2   5  -2    5.33    0.28
   2  -5   2    4.92    0.25
   2  -5   2    5.56    0.30
  -3   5  -2   36.85    1.29
  -3   5  -2   36.89    1.21
  -3   5  -2   35.53    1.21
  -3   5  -2   36.02    1.23
   3  -5   2   36.47    1.27
   3  -5   2   38.02    1.20
   3  -5   2   36.32    1.24
   3  -5   2   37.91    1.23
  -4   5  -2    4.82    0.28
  -4   5  -2    4.95    0.38
  -4   5  -2    4.80    0.42
   4  -5   2    5.09    0.38
   4  -5   2    4.94    0.36
   4  -5   2    4.91    0.25
  -5   5  -2    1.15    0.25
  -5   5  -2    1.08    0.26
  -6   5  -2   43.11    1.65
   6  -5   2   44.57    1.59
  -7   5  -2    0.54    0.45
  -7   5  -2    0.45    0.28
   7  -5   2    0.31    0.33
   5   4  -2    4.37    0.48
  -5  -4   2    3.80    0.37
  -5  -4   2    3.45    0.56
   4   4  -2    3.08    0.34
   4   4  -2    2.63    0.47
  -4  -4   2    2.66    0.46
   3   4  -2    0.33    0.15
   3   4  -2    0.34    0.28
  -3  -4   2    0.38    0.14
  -3  -4   2    0.57    0.25
   2   4  -2    5.27    0.29
   2   4  -2    5.82    0.40
  -2  -4   2    4.71    0.39
  -2  -4   2    5.36    0.29
   1   4  -2    6.10    0.28
   1   4  -2    5.75    0.33
   1   4  -2    6.13    0.29
  -1  -4   2    6.92    0.34
  -1  -4   2    6.86    0.36
  -1  -4   2    6.00    0.29
   0   4  -2   19.37    0.69
   0   4  -2   20.05    0.65
   0   4  -2   18.93    0.70
   0   4  -2   20.44    0.69
   0  -4   2   19.23    0.69
   0  -4   2   19.26    0.69
   0  -4   2   19.15    0.68
  -1   4  -2   14.44    0.54
  -1   4  -2   14.87    0.52
  -1   4  -2   13.74    0.54
   1  -4   2   14.98    0.51
   1  -4   2   14.02    0.53
   1  -4   2   14.22    0.53
  -2   4  -2    2.17    0.17
  -2   4  -2    2.27    0.16
  -2   4  -2    2.22    0.21
   2  -4   2    2.24    0.10
   2  -4   2    2.31    0.14
   2  -4   2    2.38    0.18
  -3   4  -2   15.47    0.64
  -3   4  -2   16.93    0.61
  -3   4  -2   15.39    0.56
   3  -4   2   15.61    0.62
   3  -4   2   16.25    0.57
   3  -4   2   17.31    0.59
   3  -4   2   16.90    0.58
  -4   4  -2   42.30    1.34
  -4   4  -2   40.28    1.35
  -4   4  -2   38.70    1.32
  -4   4  -2   40.30    1.44
   4  -4   2   41.30    1.38
   4  -4   2   40.75    1.38
   4  -4   2   40.54    1.36
   4  -4   2   40.84    1.31
  -5   4  -2    0.33    0.16
  -5   4  -2    0.38    0.22
  -5   4  -2    0.28    0.17
  -5   4  -2    0.27    0.19
   5  -4   2    0.31    0.19
  -6   4  -2    4.28    0.45
  -6   4  -2    3.96    0.37
  -6   4  -2    4.32    0.55
   6  -4   2    4.23    0.42
  -7   4  -2    6.96    0.60
  -7   4  -2    6.94    0.72
   7  -4   2    8.70    0.63
   6   3  -2    3.35    0.42
  -6  -3   2    3.28    0.65
  -6  -3   2    3.38    0.40
   5   3  -2    0.36    0.58
   5   3  -2   -0.07    0.20
  -5  -3   2   -0.02    0.39
  -5  -3   2   -0.17    0.22
   4   3  -2    4.07    0.59
   4   3  -2    4.99    0.28
   4   3  -2    5.06    0.34
  -4  -3   2    4.30    0.31
  -4  -3   2    4.27    0.50
   3   3  -2    9.24    0.54
   3   3  -2    9.48    0.43
   3   3  -2   10.44    0.38
  -3  -3   2    9.58    0.51
  -3  -3   2    9.86    0.41
   2   3  -2    3.67    0.29
   2   3  -2    3.35    0.24
   2   3  -2    3.35    0.21
   2   3  -2    3.42    0.29
   2   3  -2    3.91    0.19
  -2  -3   2    3.81    0.20
  -2  -3   2    2.98    0.29
   1   3  -2   27.52    0.91
   1   3  -2   26.25    0.94
   1   3  -2   28.01    0.92
  -1  -3   2   27.90    0.92
  -1  -3   2   27.73    0.90
  -1  -3   2   25.70    0.92
  -1  -3   2   25.28    0.89
   0   3  -2   35.41    1.07
   0   3  -2   31.70    1.10
   0   3  -2   33.40    1.11
   0   3  -2   33.84    1.10
   0  -3   2   33.60    1.12
   0  -3   2   34.22    1.10
   0  -3   2   33.42    1.11
   0  -3   2   33.16    1.12
  -1   3  -2   29.64    0.96
  -1   3  -2   27.80    0.96
  -1   3  -2   29.46    0.96
  -1   3  -2   30.13    0.99
   1  -3   2   30.05    0.97
   1  -3   2   30.34    0.97
   1  -3   2   28.57    0.98
  -2   3  -2    0.38    0.09
  -2   3  -2    0.47    0.07
  -2   3  -2    0.53    0.08
   2  -3   2    0.42    0.06
   2  -3   2    0.47    0.10
   2  -3   2    0.64    0.16
   2  -3   2    0.54    0.08
  -3   3  -2    1.89    0.21
  -3   3  -2    1.91    0.18
  -3   3  -2    1.77    0.17
  -3   3  -2    2.02    0.15
   3  -3   2    1.92    0.11
   3  -3   2    1.90    0.19
  -4   3  -2    4.60    0.26
  -4   3  -2    4.44    0.28
  -4   3  -2    5.31    0.30
  -4   3  -2    4.27    0.33
   4  -3   2    4.98    0.33
  -5   3  -2   13.70    0.57
  -5   3  -2   14.77    0.69
  -5   3  -2   14.15    0.60
  -5   3  -2   14.53    0.61
   5  -3   2   14.52    0.61
  -6   3  -2    0.21    0.25
   6  -3   2    0.15    0.22
  -7   3  -2    3.08    0.39
  -7   3  -2    3.50    0.45
   7  -3   2    3.38    0.41
   6   2  -2   28.54    1.13
  -6  -2   2   24.25    1.00
  -6  -2   2   28.77    1.21
  -6  -2   2   29.52    1.32
   5   2  -2    0.79    0.42
   5   2  -2    1.19    0.19
   5   2  -2    0.87    0.23
  -5  -2   2    1.32    0.20
  -5  -2   2    1.46    0.37
   4   2  -2    3.79    0.50
   4   2  -2    3.34    0.30
   4   2  -2    4.12    0.25
   4   2  -2    3.65    0.28
  -4  -2   2    3.60    0.25
  -4  -2   2    3.54    0.41
   3   2  -2    7.86    0.34
   3   2  -2    7.99    0.44
   3   2  -2    7.29    0.32
  -3  -2   2    7.96    0.33
  -3  -2   2    8.12    0.43
   2   2  -2    0.61    0.13
   2   2  -2    0.53    0.09
   2   2  -2    0.42    0.13
   2   2  -2    0.52    0.07
   2   2  -2    0.47    0.09
  -2  -2   2    0.69    0.12
  -2  -2   2    0.53    0.07
  -2  -2   2    0.45    0.13
   1   2  -2   16.48    0.55
   1   2  -2   16.34    0.55
   1   2  -2   15.40    0.55
   1   2  -2   16.82    0.55
   1   2  -2   16.11    0.57
  -1  -2   2   17.63    0.60
  -1  -2   2   16.62    0.58
  -1  -2   2   16.97    0.57
  -1  -2   2   16.76    0.58
   0   2  -2   60.31    1.84
   0   2  -2   57.95    1.85
   0   2  -2   58.51    1.86
   0   2  -2   56.48    1.86
   0   2  -2   57.13    1.85
   0  -2   2   58.72    1.86
   0  -2   2   57.46    1.86
   0  -2   2   58.71    1.87
  -1   2  -2    8.77    0.32
  -1   2  -2    8.35    0.29
  -1   2  -2    8.47    0.29
   1  -2   2    8.30    0.29
   1  -2   2    8.53    0.29
   1  -2   2    8.64    0.33
   1  -2   2    8.65    0.32
  -2   2  -2    6.43    0.23
  -2   2  -2    6.29    0.29
  -2   2  -2    6.80    0.24
   2  -2   2    6.82    0.24
   2  -2   2    6.90    0.23
   2  -2   2    6.94    0.28
   2  -2   2    6.22    0.32
  -3   2  -2    4.66    0.22
  -3   2  -2    4.57    0.27
  -3   2  -2    4.49    0.22
  -3   2  -2    4.25    0.25
   3  -2   2    4.58    0.16
   3  -2   2    4.88    0.25
   3  -2   2    4.37    0.27
   3  -2   2    3.97    0.37
  -4   2  -2    2.72    0.24
  -4   2  -2    3.16    0.26
  -4   2  -2    2.94    0.29
  -4   2  -2    3.37    0.27
   4  -2   2    3.54    0.24
   4  -2   2    3.30    0.32
  -5   2  -2   17.93    0.71
  -5   2  -2   18.26    0.74
  -5   2  -2   18.88    0.74
   5  -2   2   19.54    0.76
  -6   2  -2    3.53    0.53
  -6   2  -2    3.49    0.47
   6  -2   2    3.23    0.39
  -7   2  -2    2.96    0.44
  -7   2  -2    2.55    0.46
   7  -2   2    3.97    0.54
   6   1  -2   10.52    0.56
   6   1  -2   11.26    0.59
  -6  -1   2   11.63    1.04
  -6  -1   2   10.95    0.72
   5   1  -2    8.27    0.70
   5   1  -2    8.29    0.43
   5   1  -2    8.47    0.42
  -5  -1   2    9.06    0.59
  -5  -1   2    8.73    0.38
   4   1  -2    0.10    0.12
  -4  -1   2    0.29    0.10
  -4  -1   2    0.21    0.20
   3   1  -2   16.28    0.66
   3   1  -2   17.19    0.60
   3   1  -2   17.13    0.68
   3   1  -2   16.53    0.57
  -3  -1   2   16.45    0.56
  -3  -1   2   16.22    0.63
   2   1  -2   45.29    1.49
   2   1  -2   46.73    1.49
   2   1  -2   43.89    1.47
   2   1  -2   45.80    1.46
  -2  -1   2   45.74    1.47
  -2  -1   2   46.36    1.50
   1   1  -2   11.33    0.41
   1   1  -2   11.57    0.40
   1   1  -2   11.46    0.39
   1   1  -2   12.02    0.40
   1   1  -2   12.08    0.39
   1   1  -2   11.18    0.41
  -1  -1   2   11.88    0.42
  -1  -1   2   12.07    0.40
  -1  -1   2   12.03    0.40
  -1  -1   2   11.59    0.40
   0   1  -2  179.95    5.91
   0   1  -2  209.97    5.91
   0   1  -2  187.55    5.92
   0   1  -2  174.96    5.92
   0   1  -2  186.49    5.92
   0  -1   2  216.80    6.09
   0  -1   2  174.38    6.09
   0  -1   2  182.56    6.10
   0  -1   2  183.73    6.10
   0  -1   2  210.39    6.10
  -1   1  -2    0.32    0.06
  -1   1  -2    0.32    0.05
   1  -1   2    0.26    0.06
   1  -1   2    0.10    0.04
  -2   1  -2   37.06    1.27
  -2   1  -2   38.72    1.25
  -2   1  -2   37.21    1.22
  -2   1  -2   39.23    1.23
   2  -1   2   37.88    1.27
   2  -1   2   38.81    1.30
   2  -1   2   38.24    1.24
   2  -1   2   39.39    1.26
  -3   1  -2    5.43    0.25
  -3   1  -2    5.19    0.25
  -3   1  -2    5.44    0.27
   3  -1   2    5.91    0.28
   3  -1   2    4.99    0.41
   3  -1   2    5.54    0.25
  -4   1  -2    1.63    0.19
  -4   1  -2    1.82    0.24
  -4   1  -2    1.46    0.20
   4  -1   2    1.89    0.20
   4  -1   2    1.61    0.22
  -5   1  -2   40.66    1.45
  -5   1  -2   41.34    1.42
   5  -1   2   41.33    1.43
  -6   1  -2   11.61    0.68
  -6   1  -2   12.44    0.71
   6  -1   2   11.96    0.61
  -7   1  -2    0.45    0.47
  -7   1  -2    0.25    0.46
   7  -1   2    0.21    0.34
   7   0  -2   -0.12    0.36
   7   0  -2   -0.12    0.29
  -7   0   2   -0.36    0.51
  -7   0   2    0.18    0.44
   6   0  -2    0.62    0.23
  -6   0   2    0.47    0.28
  -6   0   2    0.67    0.36
   5   0  -2   15.83    0.78
   5   0  -2   14.11    0.61
  -5   0   2   12.28    0.63
   4   0  -2    0.08    0.20
   4   0  -2    0.13    0.11
  -4   0   2   -0.11    0.16
  -4   0   2    0.12    0.07
   3   0  -2    7.48    0.37
   3   0  -2    7.14    0.31
   3   0  -2    7.63    0.37
   3   0  -2    7.59    0.39
  -3   0   2    6.87    0.34
  -3   0   2    7.07    0.25
   2   0  -2    2.77    0.17
   2   0  -2    2.83    0.14
   2   0  -2    2.69    0.16
  -2   0   2    2.60    0.17
  -2   0   2    2.64    0.14
  -2   0   2    2.69    0.11
  -2   0   2    2.65    0.20
   1   0  -2   19.51    0.62
   1   0  -2   19.46    0.64
   1   0  -2   18.30    0.63
   1   0  -2   19.27    0.62
   1   0  -2   19.00    0.62
  -1   0   2   19.60    0.64
  -1   0   2   20.30    0.66
  -1   0   2   20.49    0.66
  -1   0   2   19.86    0.64
  -1   0   2   19.17    0.65
   0   0  -2   58.08    1.85
   0   0  -2   56.40    1.86
   0   0  -2   59.00    1.85
   0   0  -2   60.21    1.86
   0   0   2   58.70    1.80
   0   0   2   55.69    1.81
   0   0   2   56.30    1.80
   0   0   2   57.43    1.81
   0   0   2   56.32    1.80
  -1   0  -2  327.10   10.51
  -1   0  -2  308.03   10.51
  -1   0  -2  359.05   10.53
  -1   0  -2  342.21   10.51
   1   0   2  326.11   10.14
   1   0   2  315.62   10.17
   1   0   2  317.71   10.17
   1   0   2  328.39   10.15
   1   0   2  326.32   10.15
   1   0   2  342.58   10.15
   1   0   2  300.64   10.14
  -2   0  -2   11.54    0.44
   2   0   2   11.34    0.41
   2   0   2   11.72    0.41
   2   0   2   11.71    0.39
   2   0   2   11.02    0.46
  -3   0  -2   57.70    1.90
  -3   0  -2   57.85    1.88
  -3   0  -2   56.42    1.86
   3   0   2   59.98    1.82
   3   0   2   55.08    1.85
   3   0   2   55.70    1.86
  -4   0  -2    0.01    0.16
  -4   0  -2   -0.03    0.20
  -4   0  -2    0.17    0.15
   4   0   2    0.05    0.12
   4   0   2    0.12    0.21
   4   0   2   -0.03    0.10
  -5   0  -2    0.56    0.25
  -5   0  -2    0.36    0.22
   5   0   2    0.44    0.18
  -6   0  -2   23.10    1.03
  -6   0  -2   22.82    1.01
   6   0   2   24.00    0.97
   7  -1  -2    0.16    0.27
  -7   1   2    0.34    0.38
  -7   1   2   -0.19    0.55
   6  -1  -2   -0.02    0.18
  -6   1   2   -0.25    0.30
  -6   1   2   -0.16    0.24
   5  -1  -2   11.81    0.65
   5  -1  -2   10.49    0.49
  -5   1   2   10.80    0.48
  -5   1   2    9.41    0.55
   4  -1  -2   65.97    2.22
   4  -1  -2   69.85    2.25
  -4   1   2   63.25    2.09
   3  -1  -2    1.76    0.23
   3  -1  -2    1.61    0.22
   3  -1  -2    1.56    0.20
  -3   1   2    2.22    0.19
  -3   1   2    2.00    0.27
  -3   1   2    1.83    0.20
   2  -1  -2   48.22    1.53
   2  -1  -2   47.29    1.52
   2  -1  -2   45.74    1.53
  -2   1   2   47.49    1.53
  -2   1   2   48.10    1.53
  -2   1   2   45.76    1.52
  -2   1   2   46.61    1.53
   1  -1  -2   45.54    1.41
   1  -1  -2   44.66    1.39
   1  -1  -2   43.04    1.40
   1  -1  -2   42.10    1.41
  -1   1   2   41.68    1.36
  -1   1   2   41.33    1.37
  -1   1   2   42.60    1.37
  -1   1   2   43.56    1.35
  -1   1   2   43.48    1.36
   0  -1  -2   44.99    1.42
   0  -1  -2   44.41    1.42
   0  -1  -2   42.51    1.42
   0  -1  -2   45.16    1.42
   0  -1  -2   44.71    1.41
   0   1   2   46.64    1.45
   0   1   2   44.21    1.45
   0   1   2   45.90    1.46
   0   1   2   45.33    1.45
   0   1   2   44.84    1.44
  -1  -1  -2  188.48    6.00
  -1  -1  -2  199.01    6.00
  -1  -1  -2  183.93    6.00
  -1  -1  -2  188.85    6.00
   1   1   2  196.37    6.04
   1   1   2  187.55    6.04
   1   1   2  190.58    6.05
  -2  -1  -2  111.05    3.51
  -2  -1  -2  105.65    3.52
  -2  -1  -2  113.10    3.53
  -2  -1  -2  112.21    3.53
   2   1   2  113.69    3.58
   2   1   2  111.67    3.57
   2   1   2  112.24    3.59
  -3  -1  -2    6.08    0.28
  -3  -1  -2    7.15    0.36
  -3  -1  -2    6.79    0.34
   3   1   2    6.38    0.28
   3   1   2    6.01    0.36
   3   1   2    5.82    0.28
  -4  -1  -2   36.25    1.29
  -4  -1  -2   35.56    1.27
  -4  -1  -2   36.70    1.31
   4   1   2   36.66    1.30
   4   1   2   34.97    1.20
   4   1   2   36.72    1.24
  -5  -1  -2    2.65    0.33
  -5  -1  -2    2.26    0.33
   5   1   2    1.86    0.24
   5   1   2    2.30    0.32
  -6  -1  -2   -0.06    0.41
  -6  -1  -2   -0.09    0.37
   6   1   2    0.37    0.28
   7  -2  -2    7.05    0.56
  -7   2   2    7.41    0.84
  -7   2   2    7.13    0.65
   6  -2  -2    0.04    0.19
  -6   2   2    0.01    0.29
  -6   2   2    0.28    0.22
   5  -2  -2    0.11    0.12
   5  -2  -2    0.22    0.28
  -5   2   2    0.08    0.18
  -5   2   2    0.19    0.21
  -5   2   2    0.16    0.14
  -5   2   2    0.53    0.33
   4  -2  -2  100.65    3.26
   4  -2  -2  101.41    3.27
  -4   2   2   96.64    3.08
  -4   2   2   91.45    3.05
  -4   2   2   93.79    3.05
   3  -2  -2   27.01    0.96
   3  -2  -2   27.41    0.94
  -3   2   2   26.10    0.90
  -3   2   2   24.99    0.90
  -3   2   2   25.92    0.83
  -3   2   2   24.96    0.87
  -3   2   2   26.63    0.89
   2  -2  -2    5.91    0.25
   2  -2  -2    6.30    0.27
   2  -2  -2    6.04    0.27
  -2   2   2    6.30    0.23
  -2   2   2    6.57    0.29
  -2   2   2    5.71    0.26
  -2   2   2    6.22    0.27
  -2   2   2    6.18    0.24
   1  -2  -2   65.67    2.08
   1  -2  -2   64.71    2.09
   1  -2  -2   65.63    2.08
  -1   2   2   66.05    2.10
  -1   2   2   64.78    2.08
  -1   2   2   64.19    2.08
  -1   2   2   66.62    2.10
   0  -2  -2   30.85    1.01
   0  -2  -2   31.56    1.03
   0   2   2   30.84    1.02
   0   2   2   31.88    1.01
   0   2   2   30.67    1.01
  -1  -2  -2    8.29    0.33
  -1  -2  -2    8.81    0.37
  -1  -2  -2   10.14    0.36
  -1  -2  -2    8.45    0.34
   1   2   2    8.67    0.36
   1   2   2    8.34    0.32
   1   2   2    9.41    0.36
  -2  -2  -2  224.24    6.82
  -2  -2  -2  215.50    6.83
  -2  -2  -2  220.95    6.84
  -2  -2  -2  201.00    6.87
   2   2   2  221.63    7.01
   2   2   2  222.26    7.02
   2   2   2  219.79    7.00
  -3  -2  -2    0.61    0.12
  -3  -2  -2    0.37    0.16
   3   2   2    0.43    0.12
   3   2   2    0.61    0.17
   3   2   2    0.28    0.19
  -4  -2  -2    0.26    0.21
  -4  -2  -2    0.59    0.17
  -4  -2  -2    0.31    0.22
   4   2   2    0.73    0.18
   4   2   2    0.82    0.33
  -5  -2  -2   23.07    1.01
  -5  -2  -2   22.60    0.99
   5   2   2   24.95    0.97
  -6  -2  -2    2.97    0.55
  -6  -2  -2    2.83    0.50
   6   2   2    3.95    0.52
   7  -3  -2    2.45    0.36
  -7   3   2    2.17    0.44
  -7   3   2    3.22    0.50
   6  -3  -2    1.94    0.26
  -6   3   2    1.50    0.30
  -6   3   2    1.98    0.33
  -6   3   2    1.92    0.22
   5  -3  -2    2.89    0.27
   5  -3  -2    2.78    0.34
  -5   3   2    2.99    0.36
  -5   3   2    2.61    0.37
  -5   3   2    3.23    0.35
   4  -3  -2    3.34    0.34
  -4   3   2    2.63    0.37
  -4   3   2    2.03    0.26
  -4   3   2    2.51    0.26
   3  -3  -2   65.82    2.13
   3  -3  -2   66.64    2.16
   3  -3  -2   65.73    2.18
  -3   3   2   63.66    2.08
  -3   3   2   63.43    2.02
  -3   3   2   65.07    2.09
  -3   3   2   60.71    2.04
  -3   3   2   63.87    2.07
   2  -3  -2    2.51    0.19
   2  -3  -2    2.55    0.15
   2  -3  -2    2.23    0.13
  -2   3   2    2.25    0.17
  -2   3   2    2.51    0.16
  -2   3   2    2.89    0.14
  -2   3   2    2.99    0.18
   1  -3  -2   14.27    0.48
   1  -3  -2   14.34    0.51
   1  -3  -2   13.94    0.52
   1  -3  -2   14.49    0.50
  -1   3   2   13.74    0.47
  -1   3   2   13.98    0.50
   0  -3  -2    5.86    0.28
   0  -3  -2    6.58    0.27
   0   3   2    6.44    0.28
   0   3   2    6.48    0.25
   0   3   2    6.09    0.25
   0   3   2    6.00    0.28
  -1  -3  -2    1.11    0.18
  -1  -3  -2    0.96    0.09
  -1  -3  -2    0.89    0.15
  -1  -3  -2    1.10    0.14
   1   3   2    1.24    0.15
   1   3   2    0.96    0.14
   1   3   2    0.96    0.13
  -2  -3  -2   19.31    0.69
  -2  -3  -2   19.29    0.73
   2   3   2   20.06    0.71
   2   3   2   19.93    0.76
  -3  -3  -2  106.10    3.47
  -3  -3  -2  109.61    3.52
   3   3   2  107.39    3.31
   3   3   2   96.85    3.34
  -4  -3  -2    0.80    0.26
  -4  -3  -2    0.08    0.19
  -4  -3  -2    0.17    0.34
   4   3   2    0.27    0.19
   4   3   2    0.57    0.41
  -5  -3  -2    5.28    0.64
  -5  -3  -2    6.12    0.72
   5   3   2    5.44    0.50
   7  -4  -2   -0.06    0.28
  -7   4   2   -0.17    0.37
  -7   4   2    0.56    0.39
   6  -4  -2   -0.09    0.20
  -6   4   2   -0.01    0.26
  -6   4   2   -0.18    0.26
   5  -4  -2    1.92    0.32
  -5   4   2    0.91    0.24
   4  -4  -2    0.04    0.19
  -4   4   2    0.06    0.14
  -4   4   2    0.05    0.08
  -4   4   2    0.19    0.15
  -4   4   2    0.01    0.25
  -4   4   2   -0.01    0.11
   3  -4  -2   14.26    0.56
   3  -4  -2   14.05    0.50
   3  -4  -2   13.90    0.52
  -3   4   2   13.44    0.57
  -3   4   2   14.91    0.51
  -3   4   2   14.81    0.62
  -3   4   2   13.52    0.51
  -3   4   2   14.68    0.56
   2  -4  -2  104.93    3.37
   2  -4  -2  107.83    3.35
   2  -4  -2  103.88    3.38
  -2   4   2  106.31    3.41
  -2   4   2  104.59    3.46
  -2   4   2  109.69    3.42
  -2   4   2  108.48    3.44
   1  -4  -2   15.51    0.59
   1  -4  -2   17.37    0.60
   1  -4  -2   15.49    0.57
  -1   4   2   17.62    0.60
  -1   4   2   17.52    0.63
  -1   4   2   18.06    0.65
   0  -4  -2   22.48    0.80
   0  -4  -2   22.72    0.80
   0   4   2   23.98    0.79
   0   4   2   22.54    0.84
   0   4   2   24.33    0.82
  -1  -4  -2   23.21    0.88
  -1  -4  -2   24.42    0.86
  -1  -4  -2   25.65    0.81
   1   4   2   24.56    0.91
   1   4   2   25.07    0.87
  -2  -4  -2    0.27    0.14
  -2  -4  -2    0.38    0.18
   2   4   2    0.47    0.21
   2   4   2    0.41    0.13
  -3  -4  -2   28.93    1.09
  -3  -4  -2   27.49    1.02
   3   4   2   29.43    1.06
   3   4   2   29.84    1.19
  -4  -4  -2   30.86    1.27
  -4  -4  -2   32.05    1.16
   4   4   2   33.09    1.22
  -5  -4  -2    1.74    0.46
  -5  -4  -2    2.26    0.55
  -5  -4  -2    3.17    0.42
   5   4   2    3.08    0.40
   7  -5  -2   19.46    0.91
  -7   5   2   15.73    0.95
  -7   5   2   18.68    0.87
   6  -5  -2    0.15    0.23
  -6   5   2    0.43    0.27
  -6   5   2    0.33    0.29
   5  -5  -2    5.50    0.55
  -5   5   2    6.08    0.47
  -5   5   2    6.07    0.41
   4  -5  -2    8.85    0.35
   4  -5  -2    7.19    0.48
  -4   5   2    8.35    0.36
  -4   5   2    7.41    0.41
  -4   5   2    7.59    0.45
  -4   5   2    8.02    0.34
  -4   5   2    6.37    0.59
   3  -5  -2    2.71    0.22
   3  -5  -2    2.36    0.29
   3  -5  -2    2.33    0.20
  -3   5   2    2.50    0.18
  -3   5   2    2.45    0.24
  -3   5   2    1.86    0.26
   2  -5  -2   93.63    3.03
   2  -5  -2   94.35    3.04
  -2   5   2   91.75    3.03
  -2   5   2   93.15    3.01
  -2   5   2   93.74    2.96
   1  -5  -2   23.63    0.82
   1  -5  -2   22.93    0.84
  -1   5   2   23.73    0.79
  -1   5   2   23.08    0.85
   0  -5  -2    4.59    0.33
   0  -5  -2    4.25    0.26
   0   5   2    4.61    0.35
   0   5   2    4.75    0.25
   0   5   2    5.12    0.27
  -1  -5  -2   13.90    0.58
  -1  -5  -2   14.25    0.54
  -1  -5  -2   15.72    0.69
   1   5   2   13.82    0.56
   1   5   2   14.64    0.65
  -2  -5  -2    0.28    0.24
  -2  -5  -2    0.24    0.18
   2   5   2    0.31    0.16
   2   5   2    0.23    0.27
  -3  -5  -2   -0.01    0.22
  -3  -5  -2   -0.12    0.30
   3   5   2    0.03    0.19
  -4  -5  -2   15.67    0.78
  -4  -5  -2   15.51    0.98
   4   5   2   16.13    0.77
   7  -6  -2   23.17    1.02
  -7   6   2   23.97    1.11
  -7   6   2   25.19    1.21
  -6   6   2    6.51    0.51
  -6   6   2    5.80    0.60
  -5   6   2    3.96    0.39
  -5   6   2    4.27    0.47
  -5   6   2    4.12    0.32
   4  -6  -2    4.53    0.30
   4  -6  -2    4.30    0.40
   4  -6  -2    4.64    0.45
  -4   6   2    3.84    0.39
  -4   6   2    3.84    0.28
  -4   6   2    4.68    0.37
  -4   6   2    3.55    0.36
   3  -6  -2    1.07    0.23
   3  -6  -2    0.68    0.15
   3  -6  -2    0.83    0.15
   3  -6  -2    1.11    0.16
  -3   6   2    0.66    0.18
  -3   6   2    0.87    0.12
  -3   6   2    0.88    0.18
   2  -6  -2   10.57    0.45
   2  -6  -2   10.27    0.51
  -2   6   2   12.18    0.43
  -2   6   2   10.59    0.52
   1  -6  -2   30.23    1.08
   1  -6  -2   29.18    1.05
  -1   6   2   30.93    1.02
  -1   6   2   30.24    1.11
   0  -6  -2    1.73    0.27
   0   6   2    1.86    0.28
   0   6   2    1.84    0.20
   0   6   2    1.46    0.19
  -1  -6  -2    5.24    0.37
  -1  -6  -2    4.31    0.47
   1   6   2    4.34    0.30
   1   6   2    4.47    0.33
   1   6   2    4.10    0.51
  -2  -6  -2    0.08    0.22
  -2  -6  -2    0.22    0.31
   2   6   2    0.25    0.36
   2   6   2    0.15    0.19
  -3  -6  -2    1.24    0.44
  -3  -6  -2    1.22    0.31
   3   6   2    1.20    0.57
   3   6   2    1.53    0.30
  -7   7   2    0.93    0.41
  -6   7   2   15.74    0.91
   5  -7  -2    0.58    0.21
  -5   7   2    0.34    0.29
  -5   7   2    0.63    0.26
   4  -7  -2    1.97    0.23
   4  -7  -2    1.96    0.26
   4  -7  -2    2.12    0.34
  -4   7   2    1.92    0.26
  -4   7   2    2.35    0.26
  -4   7   2    1.58    0.31
   3  -7  -2    3.90    0.33
   3  -7  -2    3.89    0.47
  -3   7   2    3.17    0.37
  -3   7   2    3.27    0.37
  -3   7   2    3.39    0.24
   2  -7  -2    0.39    0.19
   2  -7  -2    0.63    0.25
  -2   7   2    0.57    0.13
  -2   7   2    0.81    0.24
   1  -7  -2    9.32    0.48
   1  -7  -2    9.52    0.58
  -1   7   2   10.05    0.41
  -1   7   2    9.39    0.58
   0  -7  -2   17.33    0.75
   0  -7  -2   18.79    0.83
   0   7   2   17.59    0.85
   0   7   2   18.12    0.74
   0   7   2   18.96    0.69
  -1  -7  -2    3.65    0.59
  -1  -7  -2    4.26    0.48
  -1  -7  -2    4.42    0.42
   1   7   2    3.82    0.38
   1   7   2    4.07    0.35
   1   7   2    3.76    0.46
  -2  -7  -2    1.88    0.43
  -2  -7  -2    2.41    0.34
   2   7   2    2.87    0.52
   2   7   2    2.50    0.32
   2   7   2    2.85    0.40
  -3  -7  -2    0.34    0.56
  -3  -7  -2    0.10    0.36
   3   7   2   -0.04    0.35
  -6   8   2   16.41    0.96
  -6   8   2   18.36    1.04
   5  -8  -2    6.55    0.47
  -5   8   2    5.39    0.66
  -5   8   2    5.88    0.64
   4  -8  -2    0.12    0.23
   4  -8  -2   -0.07    0.22
  -4   8   2    0.19    0.27
  -4   8   2    0.03    0.18
  -4   8   2   -0.02    0.26
   3  -8  -2   16.04    0.84
   3  -8  -2   15.39    0.69
  -3   8   2   14.62    0.56
  -3   8   2   14.92    0.73
  -3   8   2   14.38    0.74
   2  -8  -2    7.16    0.65
   2  -8  -2    8.99    0.50
  -2   8   2    7.00    0.52
  -2   8   2    7.03    0.36
  -2   8   2    7.14    0.58
   1  -8  -2    1.42    0.38
  -1   8   2    0.35    0.43
   0  -8  -2   20.46    0.90
   0  -8  -2   22.76    1.06
   0   8   2   21.28    0.80
   0   8   2   19.98    1.02
  -1  -8  -2    2.14    0.35
  -1  -8  -2    2.41    0.49
   1   8   2    2.66    0.35
   1   8   2    2.55    0.29
   1   8   2    2.30    0.52
  -2  -8  -2    4.11    1.01
   2   8   2    3.11    0.37
   2   8   2    3.35    0.72
   2   8   2    2.84    0.41
   5  -9  -2   36.59    1.35
  -5   9   2   35.31    1.52
  -5   9   2   35.21    1.40
   4  -9  -2    0.19    0.30
  -4   9   2    0.02    0.35
  -4   9   2   -0.03    0.34
   3  -9  -2    5.59    0.52
  -3   9   2    6.21    0.59
  -3   9   2    5.23    0.35
  -3   9   2    6.82    1.05
   2  -9  -2   10.05    0.88
   2  -9  -2    9.10    0.62
  -2   9   2    9.10    0.45
  -2   9   2    9.06    0.76
  -2   9   2    9.62    0.68
   1  -9  -2    0.72    0.48
   1  -9  -2    1.13    0.32
  -1   9   2    1.20    0.24
  -1   9   2    0.74    0.46
   0  -9  -2    2.93    0.59
   0  -9  -2    4.28    0.58
   0   9   2    3.98    0.48
   0   9   2    3.95    0.95
   4 -10  -2   10.53    0.75
  -4  10   2    8.43    0.87
  -4  10   2    8.73    0.82
   3 -10  -2    0.46    0.36
  -3  10   2    0.73    0.79
  -3  10   2   -0.07    0.49
   2 -10  -2    2.98    0.48
  -2  10   2    2.61    0.49
  -2  10   2    2.66    0.56
  -1  10  -3    2.75    0.54
   1 -10   3    3.52    0.45
  -2  10  -3    0.16    0.42
  -2  10  -3    0.21    0.40
   2 -10   3    0.35    0.31
  -3  10  -3    4.99    0.67
  -3  10  -3    5.56    0.94
   3 -10   3    7.48    0.62
  -4  10  -3    0.42    0.41
   1   9  -3    0.44    0.56
   1   9  -3    0.08    0.26
  -1  -9   3    0.33    0.45
  -1  -9   3   -0.12    0.68
   0   9  -3    1.35    0.45
   0  -9   3    1.24    0.31
  -1   9  -3   19.32    0.95
   1  -9   3   19.18    0.84
  -2   9  -3    0.40    0.30
  -2   9  -3    0.42    0.32
   2  -9   3    0.40    0.24
  -3   9  -3    1.23    0.36
  -3   9  -3    1.11    0.37
   3  -9   3    1.34    0.28
  -4   9  -3   11.05    0.81
  -4   9  -3   12.09    0.68
   4  -9   3   11.89    0.64
  -5   9  -3    8.58    1.04
  -5   9  -3    8.62    0.64
   5  -9   3    7.47    0.58
   2   8  -3    0.41    0.32
   2   8  -3    0.90    0.84
  -2  -8   3    1.23    0.33
  -2  -8   3    0.74    0.61
   1   8  -3    0.90    0.29
   1   8  -3    1.41    0.43
   1   8  -3    1.50    0.21
  -1  -8   3    1.37    0.29
  -1  -8   3    2.26    0.51
   0   8  -3    2.20    0.36
   0  -8   3    1.76    0.41
   0  -8   3    2.36    0.29
  -1   8  -3    4.29    0.47
  -1   8  -3    4.10    0.46
   1  -8   3    5.39    0.41
   1  -8   3    4.31    0.62
  -2   8  -3   19.36    0.86
  -2   8  -3   18.80    0.80
   2  -8   3   19.48    0.79
  -3   8  -3    0.31    0.25
  -3   8  -3    0.06    0.25
   3  -8   3    0.24    0.20
  -4   8  -3   25.50    1.00
  -4   8  -3   28.03    1.17
   4  -8   3   24.28    0.92
  -5   8  -3    4.91    0.64
  -5   8  -3    4.14    0.46
   5  -8   3    4.19    0.43
  -6   8  -3    6.35    0.80
   6  -8   3    5.32    0.49
   3   7  -3    6.02    0.52
   3   7  -3    4.31    0.67
  -3  -7   3    5.57    0.55
  -3  -7   3    4.78    0.65
   2   7  -3    0.74    0.42
   2   7  -3    1.14    0.27
  -2  -7   3    1.56    0.27
  -2  -7   3    0.63    0.44
   1   7  -3    2.74    0.38
   1   7  -3    2.40    0.27
   1   7  -3    2.34    0.32
  -1  -7   3    2.26    0.27
  -1  -7   3    2.42    0.39
   0   7  -3    8.02    0.33
   0   7  -3    7.92    0.42
   0   7  -3    7.04    0.51
   0   7  -3    7.97    0.31
   0  -7   3    8.95    0.59
   0  -7   3    7.72    0.44
  -1   7  -3   -0.11    0.20
  -1   7  -3   -0.06    0.18
   1  -7   3    0.12    0.27
   1  -7   3    0.06    0.15
  -2   7  -3   22.85    0.86
  -2   7  -3   22.44    0.91
   2  -7   3   23.40    0.93
   2  -7   3   23.65    0.90
  -3   7  -3   15.92    0.76
  -3   7  -3   16.68    0.67
   3  -7   3   17.23    0.67
  -4   7  -3    1.14    0.22
  -4   7  -3    1.81    0.32
   4  -7   3    1.52    0.21
  -5   7  -3   18.49    0.94
   5  -7   3   18.31    0.70
  -6   7  -3    0.44    0.36
  -6   7  -3    0.28    0.22
   4   6  -3    3.55    0.72
   4   6  -3    3.60    0.41
  -4  -6   3    3.10    0.63
  -4  -6   3    2.35    0.37
   3   6  -3   22.95    1.14
   3   6  -3   22.65    0.92
  -3  -6   3   24.64    0.97
  -3  -6   3   25.68    1.26
   2   6  -3   13.18    0.75
   2   6  -3   13.14    0.59
  -2  -6   3   14.12    0.77
  -2  -6   3   13.84    0.62
   1   6  -3    0.25    0.14
   1   6  -3   -0.05    0.21
   1   6  -3   -0.06    0.22
  -1  -6   3    0.36    0.26
  -1  -6   3    0.17    0.15
   0   6  -3   13.35    0.48
   0   6  -3   13.24    0.55
   0   6  -3   13.86    0.60
   0   6  -3   13.78    0.47
   0  -6   3   13.55    0.63
   0  -6   3   13.88    0.55
  -1   6  -3    2.98    0.30
  -1   6  -3    3.98    0.30
   1  -6   3    3.07    0.34
   1  -6   3    2.68    0.23
  -2   6  -3    1.82    0.26
  -2   6  -3    2.16    0.29
  -2   6  -3    2.52    0.37
   2  -6   3    2.55    0.22
  -3   6  -3   48.20    1.59
  -3   6  -3   46.30    1.69
  -3   6  -3   49.10    1.62
   3  -6   3   49.03    1.62
   3  -6   3   48.21    1.61
  -4   6  -3    1.84    0.25
  -4   6  -3    1.55    0.26
  -4   6  -3    1.34    0.28
   4  -6   3    1.88    0.24
   4  -6   3    1.44    0.18
  -5   6  -3    0.77    0.29
  -5   6  -3    0.32    0.17
   5  -6   3    0.42    0.16
  -6   6  -3   17.75    0.95
   5   5  -3   14.54    0.80
  -5  -5   3   17.91    0.90
  -5  -5   3   18.03    1.33
   4   5  -3    0.98    0.52
   4   5  -3    1.01    0.27
  -4  -5   3    0.23    0.45
  -4  -5   3    0.76    0.25
   3   5  -3    0.33    0.35
   3   5  -3    0.19    0.18
  -3  -5   3    0.07    0.18
  -3  -5   3   -0.11    0.31
   2   5  -3   30.15    1.06
   2   5  -3   29.17    1.13
  -2  -5   3   31.43    1.10
   1   5  -3    0.30    0.13
   1   5  -3    0.29    0.15
  -1  -5   3    0.33    0.12
  -1  -5   3    0.21    0.20
  -1  -5   3    0.30    0.22
   0   5  -3    4.54    0.26
   0   5  -3    5.06    0.31
   0   5  -3    4.73    0.20
   0  -5   3    4.18    0.24
   0  -5   3    5.00    0.33
  -1   5  -3   11.74    0.48
  -1   5  -3   12.59    0.51
  -1   5  -3   10.86    0.49
   1  -5   3   11.20    0.45
   1  -5   3   12.12    0.49
  -2   5  -3    4.31    0.26
  -2   5  -3    4.02    0.30
  -2   5  -3    4.29    0.29
   2  -5   3    4.32    0.29
   2  -5   3    4.22    0.35
   2  -5   3    3.95    0.22
  -3   5  -3   11.23    0.48
  -3   5  -3   11.22    0.44
  -3   5  -3   12.42    0.55
   3  -5   3   11.08    0.53
   3  -5   3   10.74    0.51
   3  -5   3   11.50    0.40
   3  -5   3   11.58    0.43
  -4   5  -3   35.07    1.17
  -4   5  -3   36.81    1.20
  -4   5  -3   34.93    1.31
   4  -5   3   34.96    1.28
   4  -5   3   36.41    1.18
  -5   5  -3    4.00    0.27
  -5   5  -3    3.14    0.44
  -5   5  -3    3.61    0.34
  -6   5  -3    6.10    0.63
   6  -5   3    7.87    0.52
  -7   5  -3    7.11    0.82
   7  -5   3    4.20    0.50
   5   4  -3    0.16    0.27
   5   4  -3    0.02    0.64
  -5  -4   3    0.23    0.29
  -5  -4   3    0.22    0.51
   4   4  -3    6.01    0.41
   4   4  -3    6.31    0.72
  -4  -4   3    5.05    0.68
  -4  -4   3    5.11    0.40
   3   4  -3    3.12    0.28
  -3  -4   3    2.94    0.28
  -3  -4   3    3.18    0.45
   2   4  -3    6.77    0.33
   2   4  -3    7.21    0.43
  -2  -4   3    6.11    0.30
  -2  -4   3    6.00    0.43
   1   4  -3   19.82    0.74
  -1  -4   3   18.29    0.71
  -1  -4   3   19.00    0.70
  -1  -4   3   19.24    0.67
   0   4  -3   16.00    0.62
   0   4  -3   17.48    0.62
   0   4  -3   17.33    0.64
   0   4  -3   19.13    0.59
   0  -4   3   18.52    0.62
   0  -4   3   17.83    0.65
   0  -4   3   17.33    0.69
   0  -4   3   16.94    0.64
  -1   4  -3   22.65    0.77
  -1   4  -3   22.65    0.77
  -1   4  -3   22.46    0.80
  -1   4  -3   21.77    0.77
   1  -4   3   22.68    0.78
   1  -4   3   22.40    0.77
   1  -4   3   23.09    0.79
  -2   4  -3   36.61    1.28
  -2   4  -3   38.11    1.23
  -2   4  -3   37.84    1.23
   2  -4   3   39.02    1.21
   2  -4   3   37.43    1.25
   2  -4   3   37.96    1.29
   2  -4   3   38.03    1.25
  -3   4  -3    0.65    0.12
  -3   4  -3    0.48    0.15
  -3   4  -3    0.59    0.09
   3  -4   3    0.68    0.19
   3  -4   3    0.53    0.08
   3  -4   3    0.62    0.12
   3  -4   3    0.70    0.12
  -4   4  -3   24.02    0.86
  -4   4  -3   23.68    0.81
  -4   4  -3   23.40    0.93
   4  -4   3   22.41    0.82
   4  -4   3   23.14    0.88
   4  -4   3   22.74    0.83
  -5   4  -3   25.32    0.89
  -5   4  -3   26.24    1.06
  -5   4  -3   26.93    0.97
   5  -4   3   28.12    1.03
  -6   4  -3    7.02    0.39
  -6   4  -3    8.02    0.64
  -6   4  -3    6.46    0.55
   6  -4   3    6.77    0.48
  -7   4  -3    0.02    0.39
   7  -4   3    0.74    0.34
   6   3  -3    3.31    0.41
  -6  -3   3    4.61    0.69
  -6  -3   3    4.03    0.55
   5   3  -3    0.51    0.24
   5   3  -3   -0.06    0.51
   5   3  -3    0.65    0.20
  -5  -3   3    0.17    0.41
  -5  -3   3    0.82    0.23
   4   3  -3    4.99    0.35
   4   3  -3    5.11    0.60
   4   3  -3    5.22    0.31
  -4  -3   3    5.29    0.32
  -4  -3   3    4.94    0.53
   3   3  -3    9.77    0.44
   3   3  -3   10.40    0.42
   3   3  -3   10.57    0.56
  -3  -3   3   11.33    0.45
   2   3  -3    0.19    0.09
   2   3  -3    0.02    0.08
   2   3  -3    0.23    0.16
   2   3  -3    0.19    0.15
   2   3  -3    0.13    0.13
  -2  -3   3   -0.02    0.15
  -2  -3   3    0.11    0.07
   1   3  -3   95.45    3.03
   1   3  -3   90.68    3.02
   1   3  -3   95.79    3.01
   1   3  -3   94.93    3.03
   1   3  -3   96.13    3.05
  -1  -3   3   99.15    3.09
  -1  -3   3   94.45    3.12
   0   3  -3   78.25    2.48
   0   3  -3   76.81    2.44
   0   3  -3   78.48    2.47
   0   3  -3   76.57    2.48
   0   3  -3   75.86    2.47
   0  -3   3   73.69    2.36
   0  -3   3   71.57    2.35
   0  -3   3   74.75    2.37
  -1   3  -3   15.81    0.57
  -1   3  -3   16.06    0.54
   1  -3   3   15.99    0.55
   1  -3   3   15.61    0.54
   1  -3   3   16.17    0.54
  -2   3  -3   88.67    2.89
  -2   3  -3   88.32    2.91
  -2   3  -3   91.89    2.85
  -2   3  -3   90.63    2.85
   2  -3   3   92.19    2.87
   2  -3   3   89.16    2.93
   2  -3   3   89.73    2.93
   2  -3   3   91.05    2.88
  -3   3  -3   17.40    0.69
  -3   3  -3   18.09    0.60
  -3   3  -3   18.33    0.66
   3  -3   3   18.44    0.60
   3  -3   3   18.36    0.64
   3  -3   3   17.05    0.67
  -4   3  -3    1.07    0.16
  -4   3  -3    1.44    0.20
  -4   3  -3    1.16    0.16
  -4   3  -3    0.82    0.16
   4  -3   3    0.89    0.14
  -5   3  -3   19.20    0.88
  -5   3  -3   21.88    0.75
  -5   3  -3   21.00    0.81
  -5   3  -3   19.77    0.73
   5  -3   3   21.41    0.82
  -6   3  -3    2.49    0.37
   6  -3   3    2.71    0.38
  -7   3  -3    1.72    0.45
   7  -3   3    1.21    0.37
   6   2  -3    5.93    0.51
   6   2  -3    4.51    0.46
  -6  -2   3    4.54    0.59
  -6  -2   3    5.20    0.44
   5   2  -3    1.39    0.43
   5   2  -3    1.92    0.25
   5   2  -3    1.54    0.22
  -5  -2   3    2.02    0.38
  -5  -2   3    1.17    0.19
   4   2  -3   22.64    0.82
   4   2  -3   22.29    0.84
   4   2  -3   24.32    0.96
  -4  -2   3   22.05    0.78
  -4  -2   3   22.10    0.90
   3   2  -3   36.97    1.27
   3   2  -3   40.19    1.34
   3   2  -3   38.26    1.29
   3   2  -3   38.29    1.28
  -3  -2   3   37.78    1.26
  -3  -2   3   39.00    1.33
   2   2  -3    4.79    0.23
   2   2  -3    4.43    0.22
   2   2  -3    4.52    0.22
   2   2  -3    4.47    0.28
   2   2  -3    4.88    0.26
  -2  -2   3    4.63    0.26
  -2  -2   3    4.59    0.20
  -2  -2   3    4.26    0.28
   1   2  -3   49.54    1.64
   1   2  -3   50.78    1.66
   1   2  -3   50.48    1.64
   1   2  -3   52.09    1.66
   1   2  -3   52.74    1.66
  -1  -2   3   48.82    1.63
  -1  -2   3   50.54    1.65
  -1  -2   3   52.18    1.64
  -1  -2   3   52.02    1.66
   0   2  -3  134.68    4.05
   0   2  -3  120.82    4.08
   0   2  -3  128.97    4.07
   0   2  -3  128.41    4.06
   0   2  -3  129.10    4.07
   0  -2   3  137.22    4.24
   0  -2   3  132.38    4.25
   0  -2   3  133.82    4.25
   0  -2   3  137.68    4.26
   0  -2   3  131.21    4.27
  -1   2  -3    1.59    0.12
  -1   2  -3    1.37    0.08
  -1   2  -3    1.45    0.13
   1  -2   3    1.41    0.09
   1  -2   3    1.57    0.14
   1  -2   3    1.23    0.14
   1  -2   3    1.54    0.07
   1  -2   3    1.49    0.09
  -2   2  -3   19.05    0.69
  -2   2  -3   19.25    0.67
   2  -2   3   18.93    0.69
   2  -2   3   19.53    0.71
   2  -2   3   19.72    0.64
  -3   2  -3   31.42    1.01
  -3   2  -3   31.36    1.01
  -3   2  -3   31.30    1.10
  -3   2  -3   30.79    1.07
   3  -2   3   31.62    1.04
   3  -2   3   33.75    1.06
   3  -2   3   31.99    1.09
  -4   2  -3    0.88    0.15
  -4   2  -3    0.47    0.15
  -4   2  -3    0.74    0.14
  -4   2  -3    0.94    0.18
   4  -2   3    0.82    0.14
   4  -2   3    0.83    0.20
  -5   2  -3    6.87    0.45
  -5   2  -3    7.62    0.44
  -5   2  -3    6.64    0.40
   5  -2   3    7.28    0.41
  -6   2  -3    3.38    0.49
  -6   2  -3    2.37    0.31
   6  -2   3    2.00    0.28
  -7   2  -3    0.74    0.39
  -7   2  -3    1.12    0.47
   7  -2   3    0.97    0.40
   6   1  -3   12.72    0.63
   6   1  -3   12.81    0.64
  -6  -1   3   12.09    0.87
   5   1  -3    0.07    0.17
   5   1  -3    0.17    0.16
   5   1  -3    0.17    0.36
  -5  -1   3   -0.13    0.26
  -5  -1   3    0.11    0.14
   4   1  -3    4.09    0.26
   4   1  -3    3.31    0.41
  -4  -1   3    3.60    0.22
  -4  -1   3    3.92    0.37
   3   1  -3   69.52    2.23
   3   1  -3   69.67    2.29
   3   1  -3   66.84    2.30
  -3  -1   3   71.55    2.27
  -3  -1   3   66.32    2.20
   2   1  -3    1.27    0.18
   2   1  -3    1.16    0.11
   2   1  -3    1.21    0.16
   2   1  -3    1.13    0.12
  -2  -1   3    1.10    0.15
  -2  -1   3    1.35    0.18
  -2  -1   3    1.28    0.09
   1   1  -3   12.92    0.45
   1   1  -3   12.35    0.45
   1   1  -3   12.51    0.43
   1   1  -3   12.51    0.44
   1   1  -3   12.61    0.42
  -1  -1   3   12.12    0.42
  -1  -1   3   12.42    0.43
  -1  -1   3   12.82    0.43
  -1  -1   3   12.82    0.45
   0   1  -3   90.33    2.81
   0   1  -3   85.22    2.81
   0   1  -3   91.08    2.81
   0   1  -3   91.00    2.80
   0   1  -3   85.73    2.82
   0  -1   3   85.93    2.82
   0  -1   3   90.66    2.81
   0  -1   3   88.46    2.80
   0  -1   3   86.36    2.82
   0  -1   3   89.61    2.81
   0  -1   3   88.67    2.80
   0  -1   3   91.29    2.81
  -1   1  -3    7.51    0.30
  -1   1  -3    8.36    0.30
   1  -1   3    8.42    0.32
   1  -1   3    8.80    0.33
  -2   1  -3   36.20    1.23
  -2   1  -3   36.77    1.17
  -2   1  -3   36.32    1.22
  -2   1  -3   36.89    1.17
   2  -1   3   39.08    1.20
   2  -1   3   37.37    1.27
   2  -1   3   37.26    1.25
   2  -1   3   36.60    1.22
  -3   1  -3   14.89    0.61
  -3   1  -3   15.32    0.53
  -3   1  -3   14.79    0.58
  -3   1  -3   14.84    0.52
   3  -1   3   14.96    0.52
   3  -1   3   15.08    0.56
   3  -1   3   16.00    0.56
  -4   1  -3   12.01    0.53
  -4   1  -3   11.85    0.50
   4  -1   3   11.00    0.52
   4  -1   3   11.66    0.40
   4  -1   3   11.35    0.47
  -5   1  -3    1.85    0.25
  -5   1  -3    1.77    0.27
   5  -1   3    2.18    0.29
  -6   1  -3   10.17    0.64
  -6   1  -3   11.18    0.71
   6  -1   3    9.57    0.55
   7   0  -3    1.94    0.40
  -7   0   3    3.03    0.48
  -7   0   3    2.61    0.59
   6   0  -3    0.97    0.23
  -6   0   3    1.16    0.31
  -6   0   3    1.16    0.39
   5   0  -3   18.82    0.71
   5   0  -3   17.10    0.87
  -5   0   3   16.73    0.76
   4   0  -3    0.09    0.11
   4   0  -3    0.06    0.20
  -4   0   3    0.01    0.08
  -4   0   3   -0.04    0.17
   3   0  -3    9.90    0.38
   3   0  -3    9.77    0.43
   3   0  -3    9.65    0.44
   3   0  -3    9.64    0.44
  -3   0   3    9.21    0.43
  -3   0   3   10.04    0.33
   2   0  -3  105.49    3.31
   2   0  -3  102.41    3.30
   2   0  -3  101.41    3.33
   2   0  -3  106.70    3.33
  -2   0   3   98.40    3.15
  -2   0   3   98.19    3.11
   1   0  -3   28.09    0.90
   1   0  -3   26.61    0.91
   1   0  -3   28.73    0.88
   1   0  -3   27.13    0.91
   1   0  -3   28.17    0.89
  -1   0   3   27.83    0.93
  -1   0   3   30.13    0.94
  -1   0   3   27.63    0.94
   0   0  -3    7.43    0.27
   0   0  -3    7.84    0.28
   0   0  -3    7.75    0.28
   0   0  -3    7.52    0.29
   0   0  -3    8.04    0.27
   0   0   3    7.78    0.27
   0   0   3    8.40    0.28
   0   0   3    8.03    0.28
   0   0   3    7.80    0.28
   0   0   3    7.97    0.29
  -1   0  -3  108.53    3.46
  -1   0  -3  111.98    3.46
  -1   0  -3  108.23    3.46
   1   0   3  113.08    3.45
   1   0   3  107.44    3.48
   1   0   3  106.34    3.47
   1   0   3  109.82    3.44
   1   0   3  108.29    3.44
  -2   0  -3   32.90    1.05
  -2   0  -3   31.57    1.02
  -2   0  -3   30.79    1.02
  -2   0  -3   29.25    1.05
   2   0   3   31.40    1.03
   2   0   3   32.58    1.03
   2   0   3   31.09    1.09
   2   0   3   30.78    1.03
   2   0   3   31.39    1.02
  -3   0  -3   21.61    0.80
  -3   0  -3   22.74    0.76
  -3   0  -3   20.82    0.75
   3   0   3   20.32    0.74
   3   0   3   20.94    0.71
   3   0   3   21.69    0.76
   3   0   3   22.03    0.72
  -4   0  -3   22.70    0.87
  -4   0  -3   25.40    0.92
   4   0   3   23.45    0.85
   4   0   3   24.07    0.80
   4   0   3   23.65    0.82
   4   0   3   23.49    0.90
  -5   0  -3    0.71    0.25
  -5   0  -3    1.33    0.26
   5   0   3    0.83    0.21
   5   0   3    0.77    0.15
   5   0   3    0.65    0.19
  -6   0  -3    1.28    0.37
  -6   0  -3    0.33    0.42
   6   0   3    0.86    0.28
   7  -1  -3   32.85    1.27
  -7   1   3   33.28    1.58
  -7   1   3   32.85    1.34
   6  -1  -3    0.75    0.23
  -6   1   3    0.48    0.31
  -6   1   3    0.67    0.25
   5  -1  -3    0.09    0.12
   5  -1  -3    0.00    0.28
  -5   1   3    0.19    0.16
  -5   1   3    0.03    0.22
   4  -1  -3   92.15    3.01
   4  -1  -3   94.26    3.05
  -4   1   3   87.61    2.86
   3  -1  -3    0.30    0.13
   3  -1  -3    0.37    0.08
   3  -1  -3    0.30    0.14
   3  -1  -3    0.32    0.13
  -3   1   3    0.33    0.12
  -3   1   3    0.35    0.05
  -3   1   3    0.15    0.07
  -3   1   3    0.24    0.09
   2  -1  -3   81.20    2.62
   2  -1  -3   82.57    2.62
   2  -1  -3   81.82    2.63
  -2   1   3   80.34    2.50
  -2   1   3   78.12    2.54
  -2   1   3   74.85    2.50
  -2   1   3   79.28    2.52
   1  -1  -3  283.22    8.67
   1  -1  -3  264.78    8.67
   1  -1  -3  277.72    8.69
  -1   1   3  272.20    9.09
  -1   1   3  288.88    9.08
  -1   1   3  301.87    9.09
  -1   1   3  290.54    9.08
   0  -1  -3    0.12    0.04
   0  -1  -3    0.18    0.04
   0  -1  -3    0.20    0.04
   0  -1  -3    0.18    0.05
   0  -1  -3    0.17    0.06
   0   1   3    0.17    0.05
   0   1   3    0.18    0.04
   0   1   3    0.23    0.06
   0   1   3    0.19    0.05
   0   1   3    0.18    0.03
  -1  -1  -3  112.40    3.47
  -1  -1  -3  107.66    3.47
  -1  -1  -3  107.66    3.45
  -1  -1  -3  108.91    3.47
  -1  -1  -3  110.27    3.48
   1   1   3  109.33    3.46
   1   1   3  107.58    3.46
   1   1   3  110.18    3.46
  -2  -1  -3    7.71    0.34
  -2  -1  -3    7.74    0.32
  -2  -1  -3    8.10    0.34
  -2  -1  -3    7.99    0.31
   2   1   3    8.08    0.32
   2   1   3    8.11    0.45
   2   1   3    8.33    0.34
  -3  -1  -3    0.22    0.17
  -3  -1  -3    0.06    0.13
  -3  -1  -3    0.11    0.13
   3   1   3    0.08    0.09
   3   1   3    0.09    0.13
  -4  -1  -3   19.69    0.79
  -4  -1  -3   18.97    0.80
  -4  -1  -3   17.47    0.74
   4   1   3   19.56    0.84
   4   1   3   20.04    0.73
   4   1   3   20.03    0.76
  -5  -1  -3    3.00    0.48
  -5  -1  -3    2.34    0.34
   5   1   3    2.78    0.34
   5   1   3    2.77    0.37
  -6  -1  -3    2.09    0.46
  -6  -1  -3    1.89    0.43
   6   1   3    2.50    0.35
   7  -2  -3    4.91    0.51
  -7   2   3    4.60    0.55
  -7   2   3    4.80    0.59
   6  -2  -3   69.09    2.32
  -6   2   3   69.82    2.28
  -6   2   3   68.38    2.37
   5  -2  -3    6.16    0.53
   5  -2  -3    5.78    0.34
  -5   2   3    5.61    0.44
  -5   2   3    5.45    0.32
  -5   2   3    6.22    0.42
   4  -2  -3   27.27    0.95
   4  -2  -3   27.18    1.00
  -4   2   3   26.57    0.97
  -4   2   3   27.53    0.90
  -4   2   3   27.19    0.98
   3  -2  -3   59.74    1.94
   3  -2  -3   59.04    1.96
   3  -2  -3   60.22    1.96
  -3   2   3   58.33    1.87
  -3   2   3   60.01    1.91
  -3   2   3   58.37    1.92
  -3   2   3   57.85    1.92
   2  -2  -3   14.72    0.50
   2  -2  -3   13.90    0.52
  -2   2   3   14.75    0.53
  -2   2   3   14.74    0.54
  -2   2   3   14.71    0.51
  -2   2   3   15.06    0.50
   1  -2  -3   67.55    2.25
   1  -2  -3   69.58    2.24
   1  -2  -3   70.74    2.24
   1  -2  -3   72.91    2.23
  -1   2   3   70.92    2.25
  -1   2   3   69.29    2.24
   0  -2  -3    1.47    0.12
   0  -2  -3    1.30    0.16
   0  -2  -3    1.77    0.11
   0  -2  -3    1.75    0.11
   0   2   3    1.52    0.10
   0   2   3    1.57    0.11
   0   2   3    1.52    0.14
   0   2   3    1.65    0.13
  -1  -2  -3    1.66    0.16
  -1  -2  -3    1.76    0.14
  -1  -2  -3    1.64    0.21
  -1  -2  -3    1.86    0.16
   1   2   3    1.83    0.16
   1   2   3    1.83    0.18
   1   2   3    1.56    0.12
  -2  -2  -3   36.32    1.25
  -2  -2  -3   38.09    1.27
  -2  -2  -3   36.62    1.28
  -2  -2  -3   37.34    1.25
  -2  -2  -3   37.31    1.23
   2   2   3   37.51    1.26
   2   2   3   39.58    1.28
   2   2   3   36.31    1.25
  -3  -2  -3   11.16    0.46
  -3  -2  -3   10.91    0.52
  -3  -2  -3   10.57    0.49
  -3  -2  -3   12.35    0.62
   3   2   3   11.15    0.55
   3   2   3   11.05    0.46
   3   2   3   11.52    0.51
  -4  -2  -3    3.83    0.40
  -4  -2  -3    3.11    0.40
   4   2   3    3.07    0.30
   4   2   3    2.29    0.38
  -5  -2  -3    7.62    0.62
  -5  -2  -3    6.97    0.64
   5   2   3    8.91    0.53
  -6  -2  -3    0.16    0.46
  -6  -2  -3   -0.22    0.51
   6   2   3    0.02    0.63
   7  -3  -3    1.64    0.32
  -7   3   3    0.36    0.28
  -7   3   3    2.03    0.44
   6  -3  -3   14.18    0.64
  -6   3   3   14.09    0.72
  -6   3   3   13.09    0.55
  -6   3   3   14.59    0.73
   5  -3  -3   69.50    2.35
   5  -3  -3   69.70    2.31
  -5   3   3   64.05    2.19
  -5   3   3   66.97    2.23
   4  -3  -3   13.06    0.58
  -4   3   3   11.79    0.53
  -4   3   3   12.78    0.49
   3  -3  -3   13.42    0.51
   3  -3  -3   13.78    0.55
   3  -3  -3   12.62    0.53
  -3   3   3   13.11    0.47
  -3   3   3   11.90    0.50
  -3   3   3   12.51    0.51
  -3   3   3   13.34    0.45
   2  -3  -3   26.01    0.87
   2  -3  -3   26.75    0.91
  -2   3   3   25.71    0.87
  -2   3   3   24.47    0.84
  -2   3   3   25.95    0.85
  -2   3   3   25.15    0.87
   1  -3  -3    2.14    0.15
   1  -3  -3    2.44    0.18
   1  -3  -3    2.73    0.17
   1  -3  -3    1.97    0.15
  -1   3   3    2.32    0.13
  -1   3   3    2.56    0.17
  -1   3   3    2.58    0.19
   0  -3  -3   26.28    0.91
   0  -3  -3   26.94    0.89
   0  -3  -3   26.63    0.90
   0   3   3   27.36    0.94
   0   3   3   27.10    0.94
   0   3   3   28.31    0.97
   0   3   3   30.76    1.02
  -1  -3  -3    0.12    0.08
  -1  -3  -3    0.35    0.14
  -1  -3  -3    0.17    0.11
   1   3   3    0.20    0.08
   1   3   3    0.24    0.13
   1   3   3    0.63    0.16
  -2  -3  -3    7.82    0.46
  -2  -3  -3    8.69    0.37
   2   3   3    7.33    0.42
   2   3   3    7.62    0.34
  -3  -3  -3   14.25    0.65
  -3  -3  -3   14.08    0.58
  -3  -3  -3   14.48    0.63
   3   3   3   13.99    0.69
   3   3   3   14.06    0.57
  -4  -3  -3    0.68    0.29
  -4  -3  -3    0.72    0.26
  -4  -3  -3    0.96    0.24
   4   3   3    0.69    0.21
  -5  -3  -3    5.88    0.76
  -5  -3  -3    5.53    0.68
   5   3   3    6.32    0.52
   7  -4  -3   10.30    0.64
  -7   4   3    9.46    0.80
  -7   4   3   11.05    0.79
   6  -4  -3    8.51    0.50
  -6   4   3    8.24    0.59
  -6   4   3    7.97    0.56
   5  -4  -3   49.16    1.72
  -5   4   3   48.05    1.67
  -5   4   3   46.75    1.63
   4  -4  -3   12.40    0.59
  -4   4   3   10.24    0.43
  -4   4   3   10.85    0.50
  -4   4   3   11.00    0.39
  -4   4   3    9.91    0.49
   3  -4  -3    3.25    0.24
   3  -4  -3    3.48    0.30
   3  -4  -3    3.47    0.20
  -3   4   3    3.79    0.21
  -3   4   3    3.57    0.27
  -3   4   3    3.18    0.25
  -3   4   3    3.44    0.23
   2  -4  -3   65.37    2.11
   2  -4  -3   65.37    2.08
   2  -4  -3   62.53    2.07
  -2   4   3   62.95    2.06
  -2   4   3   62.27    2.03
  -2   4   3   63.61    2.07
   1  -4  -3    0.82    0.14
   1  -4  -3    1.14    0.15
   1  -4  -3    1.24    0.19
  -1   4   3    1.03    0.14
  -1   4   3    1.13    0.12
  -1   4   3    1.30    0.20
   0  -4  -3   13.57    0.54
   0  -4  -3   13.70    0.51
   0  -4  -3   13.08    0.53
   0   4   3   14.21    0.50
   0   4   3   13.78    0.56
   0   4   3   13.43    0.51
  -1  -4  -3   64.80    2.12
  -1  -4  -3   63.26    2.10
   1   4   3   59.86    2.03
   1   4   3   64.09    2.07
  -2  -4  -3    3.27    0.28
  -2  -4  -3    2.79    0.34
   2   4   3    2.96    0.41
   2   4   3    2.96    0.25
  -3  -4  -3   22.99    0.94
   3   4   3   23.66    1.04
   3   4   3   24.10    0.90
  -4  -4  -3    2.14    0.31
  -4  -4  -3    1.70    0.37
  -4  -4  -3    2.30    0.40
   4   4   3    1.97    0.28
  -5  -4  -3    1.20    0.52
  -5  -4  -3    0.86    0.53
   7  -5  -3    9.42    0.65
  -7   5   3    7.83    0.73
  -7   5   3    7.66    0.67
   6  -5  -3    4.44    0.43
  -6   5   3    4.27    0.51
  -6   5   3    4.74    0.50
   5  -5  -3    3.15    0.52
  -5   5   3    2.07    0.27
  -5   5   3    2.64    0.39
  -5   5   3    2.47    0.21
   4  -5  -3   53.46    1.82
  -4   5   3   46.14    1.56
  -4   5   3   47.74    1.58
  -4   5   3   48.54    1.66
  -4   5   3   48.37    1.62
   3  -5  -3    0.29    0.11
   3  -5  -3    0.63    0.19
   3  -5  -3    0.35    0.15
  -3   5   3    0.31    0.16
  -3   5   3    0.14    0.10
  -3   5   3    0.29    0.16
  -3   5   3    0.35    0.15
   2  -5  -3   32.53    1.06
   2  -5  -3   30.97    1.08
   2  -5  -3   31.69    1.11
  -2   5   3   32.44    1.06
  -2   5   3   31.31    1.11
   1  -5  -3   18.18    0.69
   1  -5  -3   17.87    0.67
  -1   5   3   18.36    0.64
  -1   5   3   18.45    0.71
   0  -5  -3    0.81    0.15
   0  -5  -3    1.11    0.19
   0   5   3    1.19    0.17
   0   5   3    0.85    0.13
   0   5   3    0.77    0.19
  -1  -5  -3   20.74    0.71
  -1  -5  -3   19.78    0.80
  -1  -5  -3   20.89    0.77
   1   5   3   21.44    0.78
   1   5   3   20.95    0.77
   1   5   3   21.41    0.86
  -2  -5  -3    3.59    0.35
  -2  -5  -3    3.18    0.44
   2   5   3    3.45    0.52
   2   5   3    3.71    0.31
  -3  -5  -3    0.60    0.25
  -3  -5  -3    0.42    0.32
   3   5   3    0.56    0.22
   3   5   3    0.97    0.45
  -4  -5  -3    9.82    0.81
  -4  -5  -3    9.72    0.67
  -4  -5  -3    9.32    1.33
   4   5   3    8.23    0.59
   7  -6  -3    2.88    0.43
  -7   6   3    3.07    0.45
  -7   6   3    3.67    0.53
  -6   6   3    6.63    0.62
  -6   6   3    8.05    0.58
  -5   6   3    8.04    0.57
   4  -6  -3   13.50    0.66
   4  -6  -3   12.90    0.53
  -4   6   3   13.18    0.61
  -4   6   3   13.47    0.53
  -4   6   3   13.08    0.63
   3  -6  -3   11.01    0.55
   3  -6  -3   10.65    0.47
   3  -6  -3   11.10    0.47
  -3   6   3   10.79    0.52
  -3   6   3   10.64    0.51
  -3   6   3    9.96    0.42
   2  -6  -3    0.36    0.14
   2  -6  -3    0.37    0.20
  -2   6   3    0.39    0.11
  -2   6   3    0.37    0.18
   1  -6  -3   14.26    0.63
   1  -6  -3   13.79    0.58
  -1   6   3   13.64    0.50
  -1   6   3   12.11    0.60
   0  -6  -3    1.83    0.22
   0  -6  -3    1.38    0.25
   0   6   3    1.60    0.27
   0   6   3    1.81    0.22
  -1  -6  -3    3.22    0.46
  -1  -6  -3    3.52    0.32
  -1  -6  -3    3.64    0.36
   1   6   3    3.62    0.32
   1   6   3    3.06    0.38
   1   6   3    3.90    0.30
  -2  -6  -3    7.91    0.64
  -2  -6  -3    8.54    0.53
   2   6   3    9.59    0.75
   2   6   3    7.73    0.48
  -3  -6  -3    0.16    0.30
  -3  -6  -3   -0.24    0.41
   3   6   3    0.38    0.58
   3   6   3    0.11    0.27
  -6   7   3    5.42    0.59
  -6   7   3    4.82    0.67
  -5   7   3    0.74    0.30
   4  -7  -3    0.26    0.33
   4  -7  -3    0.19    0.19
  -4   7   3    0.41    0.24
  -4   7   3    0.62    0.26
  -4   7   3    0.31    0.16
   3  -7  -3   20.08    0.86
   3  -7  -3   19.43    0.77
  -3   7   3   19.52    0.80
  -3   7   3   18.14    0.81
  -3   7   3   19.18    0.69
   2  -7  -3    1.56    0.22
   2  -7  -3    0.95    0.27
  -2   7   3    1.25    0.26
  -2   7   3    1.01    0.15
   1  -7  -3   -0.04    0.26
   1  -7  -3    0.16    0.18
  -1   7   3   -0.16    0.25
  -1   7   3    0.08    0.13
   0  -7  -3   15.33    0.68
   0  -7  -3   14.63    0.76
   0   7   3   14.62    0.65
   0   7   3   15.60    0.62
   0   7   3   15.49    0.79
  -1  -7  -3    0.44    0.47
  -1  -7  -3    0.02    0.24
   1   7   3    0.14    0.39
   1   7   3    0.37    0.22
   1   7   3    0.15    0.20
  -2  -7  -3    0.20    0.43
  -2  -7  -3    0.11    0.29
   2   7   3    0.24    0.53
   2   7   3    0.66    0.28
   2   7   3    0.66    0.25
  -6   8   3    8.80    0.71
  -6   8   3    8.56    0.82
   5  -8  -3    2.84    0.33
  -5   8   3    1.88    0.39
  -5   8   3    2.51    0.43
   4  -8  -3    0.95    0.25
  -4   8   3    0.24    0.19
  -4   8   3    0.75    0.31
  -4   8   3    0.31    0.29
   3  -8  -3    7.56    0.50
   3  -8  -3    7.88    0.68
  -3   8   3    7.73    0.58
  -3   8   3    7.01    0.56
  -3   8   3    7.32    0.39
   2  -8  -3    6.47    0.62
   2  -8  -3    6.34    0.47
  -2   8   3    7.67    0.62
  -2   8   3    6.35    0.38
   1  -8  -3    0.16    0.36
   1  -8  -3    0.77    0.25
  -1   8   3    0.05    0.35
  -1   8   3    0.40    0.18
   0  -8  -3   15.02    0.71
   0  -8  -3   12.74    0.86
   0   8   3   13.69    0.61
   0   8   3   13.07    0.88
  -1  -8  -3    1.32    0.35
  -1  -8  -3    1.76    0.50
   1   8   3    0.98    0.54
   1   8   3    2.09    0.35
   1   8   3    1.94    0.29
   5  -9  -3   10.32    0.68
  -5   9   3   10.42    0.78
  -5   9   3    9.52    0.84
   4  -9  -3    2.24    0.34
  -4   9   3    1.68    0.41
  -4   9   3    2.58    0.27
  -4   9   3    3.14    0.48
   3  -9  -3    0.77    0.30
  -3   9   3    1.26    0.23
  -3   9   3    0.96    0.37
  -3   9   3    0.86    0.46
   2  -9  -3    6.40    0.57
   2  -9  -3    5.57    0.80
  -2   9   3    5.67    0.42
  -2   9   3    5.82    0.73
  -2   9   3    7.29    0.64
   1  -9  -3   -0.18    0.30
  -1   9   3    0.44    0.25
  -1   9   3    0.15    0.59
   0  -9  -3    1.08    0.56
   0  -9  -3    2.03    0.44
   0   9   3    1.58    0.58
   0   9   3    2.11    0.32
   3 -10  -3    0.46    0.38
  -3  10   3   -0.10    0.26
  -3  10   3    0.93    0.41
  -3  10   3    0.59    0.52
   2 -10  -3    0.47    0.49
  -2  10   3    0.03    0.29
  -2  10   3    0.18    0.56
  -2  10   3    0.29    0.42
  -1  10  -4    5.64    0.85
   1 -10   4    5.00    0.60
  -2  10  -4    1.03    0.44
  -2  10  -4    0.21    0.44
   2 -10   4    0.53    0.33
  -3  10  -4    6.15    0.70
   3 -10   4    5.68    0.57
  -1  -9   4    9.48    0.73
   0   9  -4    2.85    0.48
   0  -9   4    2.56    0.35
  -1   9  -4    6.12    0.67
  -1   9  -4    7.57    0.65
   1  -9   4    7.30    0.53
  -2   9  -4    0.84    0.33
  -2   9  -4    0.47    0.52
   2  -9   4    0.55    0.25
  -3   9  -4    0.90    0.36
   3  -9   4    0.74    0.28
  -4   9  -4   14.20    0.90
  -4   9  -4   13.56    0.71
   4  -9   4   14.74    0.71
  -5   9  -4    1.51    0.33
  -5   9  -4    1.36    0.49
   5  -9   4    1.32    0.35
   2   8  -4    3.53    0.62
   2   8  -4    2.65    0.38
  -2  -8   4    3.25    0.39
  -2  -8   4    2.72    0.68
   1   8  -4   43.28    1.41
   1   8  -4   42.08    1.53
   1   8  -4   41.42    1.64
  -1  -8   4   39.83    1.46
  -1  -8   4   40.21    1.64
   0   8  -4    1.76    0.37
   0  -8   4    1.62    0.44
   0  -8   4    1.41    0.26
  -1   8  -4   -0.03    0.24
  -1   8  -4    0.03    0.24
   1  -8   4    0.06    0.18
  -2   8  -4    5.47    0.45
  -2   8  -4    4.79    0.50
   2  -8   4    5.43    0.40
  -3   8  -4    2.67    0.40
  -3   8  -4    2.06    0.34
   3  -8   4    3.14    0.36
  -4   8  -4    9.96    0.70
  -4   8  -4    9.71    0.54
   4  -8   4   10.59    0.54
  -5   8  -4   14.17    0.90
  -5   8  -4   13.54    0.63
   5  -8   4   13.86    0.64
  -6   8  -4    1.38    0.48
   6  -8   4    2.16    0.33
   3   7  -4   18.23    1.19
   3   7  -4   17.78    0.83
  -3  -7   4   16.35    0.80
  -3  -7   4   17.26    1.19
   2   7  -4   -0.13    0.22
   2   7  -4    0.25    0.41
  -2  -7   4   -0.24    0.23
  -2  -7   4   -0.39    0.45
   1   7  -4    0.31    0.20
   1   7  -4   -0.09    0.33
   1   7  -4    0.50    0.26
  -1  -7   4    0.04    0.59
  -1  -7   4    0.16    0.19
   0   7  -4   87.01    2.92
   0   7  -4   88.65    2.89
   0  -7   4   90.86    2.89
   0  -7   4   84.89    2.93
  -1   7  -4    0.18    0.20
  -1   7  -4    0.06    0.18
   1  -7   4   -0.04    0.14
   1  -7   4    0.14    0.27
  -2   7  -4    6.51    0.41
  -2   7  -4    6.93    0.47
   2  -7   4    7.15    0.41
   2  -7   4    6.33    0.53
  -3   7  -4   14.32    0.60
  -3   7  -4   13.86    0.70
   3  -7   4   14.35    0.59
  -4   7  -4    0.12    0.26
  -4   7  -4    0.10    0.19
   4  -7   4    0.19    0.17
  -5   7  -4   15.71    0.87
   5  -7   4   14.55    0.64
   5  -7   4   14.58    0.60
  -6   7  -4    4.59    0.57
   4   6  -4    0.46    0.65
   4   6  -4    0.62    0.30
  -4  -6   4    0.20    0.31
  -4  -6   4    0.75    0.61
   3   6  -4    2.42    0.31
  -3  -6   4    1.61    0.27
  -3  -6   4    1.08    0.47
   2   6  -4   33.16    1.19
   2   6  -4   32.97    1.29
  -2  -6   4   33.99    1.20
  -2  -6   4   33.14    1.33
   1   6  -4    1.14    0.22
   1   6  -4    0.86    0.25
   1   6  -4    0.57    0.16
  -1  -6   4    0.93    0.17
  -1  -6   4    0.69    0.28
   0   6  -4   59.55    2.00
   0   6  -4   61.19    1.89
   0   6  -4   57.38    1.97
   0  -6   4   59.36    2.00
   0  -6   4   61.09    2.07
  -1   6  -4   29.69    1.03
  -1   6  -4   28.45    1.06
  -1   6  -4   28.99    1.07
   1  -6   4   30.27    1.06
   1  -6   4   28.29    1.02
  -2   6  -4    4.06    0.30
  -2   6  -4    4.38    0.35
   2  -6   4    3.75    0.26
   2  -6   4    3.49    0.35
  -3   6  -4   26.56    0.93
  -3   6  -4   27.03    1.31
  -3   6  -4   26.89    0.96
   3  -6   4   25.98    0.97
   3  -6   4   27.57    0.93
  -4   6  -4    0.00    0.19
  -4   6  -4    0.18    0.15
  -4   6  -4   -0.11    0.20
   4  -6   4    0.17    0.15
  -5   6  -4    0.18    0.26
   5  -6   4    0.41    0.17
  -6   6  -4   19.24    1.02
   6  -6   4   22.70    0.97
   5   5  -4   10.44    1.36
   5   5  -4    8.73    0.66
  -5  -5   4    9.54    0.69
  -5  -5   4    8.81    1.17
   4   5  -4   14.81    0.69
   4   5  -4   14.31    1.01
  -4  -5   4   14.13    0.66
  -4  -5   4   14.61    0.98
   3   5  -4    0.83    0.20
   3   5  -4    0.37    0.36
  -3  -5   4    0.40    0.36
  -3  -5   4    1.17    0.22
   2   5  -4    1.62    0.28
  -2  -5   4    2.33    0.32
  -2  -5   4    1.96    0.27
   1   5  -4    8.56    0.39
   1   5  -4    8.96    0.38
   1   5  -4    8.63    0.46
  -1  -5   4    8.65    0.49
   0   5  -4    0.93    0.14
   0   5  -4    0.82    0.11
   0   5  -4    0.96    0.17
   0  -5   4    1.11    0.19
   0  -5   4    1.11    0.13
  -1   5  -4   69.88    2.18
  -1   5  -4   65.84    2.21
  -1   5  -4   64.51    2.17
   1  -5   4   65.77    2.14
   1  -5   4   65.19    2.13
  -2   5  -4    1.17    0.19
  -2   5  -4    1.28    0.16
  -2   5  -4    0.88    0.16
   2  -5   4    1.17    0.15
   2  -5   4    1.07    0.17
  -3   5  -4    0.00    0.14
  -3   5  -4    0.13    0.11
  -3   5  -4    0.02    0.15
   3  -5   4    0.07    0.09
   3  -5   4    0.03    0.09
  -4   5  -4   15.64    0.72
   4  -5   4   16.54    0.60
   4  -5   4   16.92    0.66
  -5   5  -4   -0.05    0.23
  -6   5  -4    3.27    0.36
  -6   5  -4    2.46    0.40
   6  -5   4    3.31    0.36
   5   4  -4   -0.21    0.25
   5   4  -4    0.16    0.62
  -5  -4   4   -0.10    0.27
  -5  -4   4   -0.25    0.52
   4   4  -4    7.98    0.79
   4   4  -4   10.38    0.51
  -4  -4   4    9.21    0.47
  -4  -4   4    9.20    0.73
   3   4  -4   11.00    0.48
   3   4  -4   10.03    0.64
   3   4  -4   10.05    0.46
  -3  -4   4    8.44    0.61
  -3  -4   4   10.30    0.44
   2   4  -4    0.00    0.11
   2   4  -4    0.10    0.19
   2   4  -4   -0.20    0.20
  -2  -4   4    0.07    0.10
  -2  -4   4    0.20    0.21
   1   4  -4    7.33    0.34
   1   4  -4    7.90    0.33
   1   4  -4    8.47    0.40
  -1  -4   4    8.75    0.36
  -1  -4   4    8.67    0.44
   0   4  -4    4.08    0.30
   0   4  -4    3.93    0.22
   0   4  -4    4.92    0.22
   0   4  -4    4.60    0.26
   0  -4   4    4.30    0.28
   0  -4   4    4.44    0.33
   0  -4   4    4.45    0.27
   0  -4   4    4.40    0.22
  -1   4  -4    7.35    0.34
  -1   4  -4    7.38    0.33
  -1   4  -4    7.55    0.32
   1  -4   4    6.82    0.39
   1  -4   4    7.58    0.40
   1  -4   4    7.72    0.35
   1  -4   4    7.26    0.33
   1  -4   4    7.53    0.30
  -2   4  -4  102.66    3.22
  -2   4  -4   99.61    3.22
  -2   4  -4  101.95    3.30
   2  -4   4   98.00    3.26
   2  -4   4  105.22    3.23
   2  -4   4  100.33    3.21
   2  -4   4   97.65    3.19
   2  -4   4  102.78    3.18
  -3   4  -4    4.19    0.31
   3  -4   4    4.54    0.25
   3  -4   4    4.42    0.21
   3  -4   4    4.17    0.37
  -4   4  -4    6.14    0.36
  -4   4  -4    5.72    0.42
   4  -4   4    5.28    0.24
  -5   4  -4   21.92    0.86
  -5   4  -4   21.96    0.95
   5  -4   4   21.60    0.84
  -6   4  -4    1.15    0.36
  -6   4  -4    1.31    0.36
   6  -4   4    0.93    0.26
  -7   4  -4    9.72    0.81
   7  -4   4   10.57    0.83
   6   3  -4    8.60    0.64
  -6  -3   4    8.84    0.67
  -6  -3   4    7.87    1.12
   5   3  -4    0.32    0.22
   5   3  -4    0.66    0.50
   5   3  -4    0.18    0.21
  -5  -3   4    0.59    0.23
  -5  -3   4    0.15    0.42
   4   3  -4    8.11    0.40
   4   3  -4    7.71    0.42
  -4  -3   4    8.43    0.62
  -4  -3   4    8.58    0.42
   3   3  -4   20.07    0.72
   3   3  -4   18.93    0.73
   3   3  -4   20.59    0.82
  -3  -3   4   19.44    0.69
  -3  -3   4   19.13    0.81
   2   3  -4    2.28    0.26
   2   3  -4    2.79    0.20
   2   3  -4    2.76    0.19
   2   3  -4    2.80    0.29
  -2  -3   4    2.99    0.18
  -2  -3   4    2.74    0.30
   1   3  -4   26.28    0.88
   1   3  -4   25.86    0.86
   1   3  -4   26.17    0.90
   1   3  -4   25.76    0.87
   1   3  -4   25.60    0.89
  -1  -3   4   26.24    0.89
  -1  -3   4   27.85    0.93
  -1  -3   4   25.74    0.92
  -1  -3   4   26.36    0.91
   0   3  -4   56.56    1.88
   0   3  -4   58.70    1.87
   0   3  -4   62.15    1.86
   0   3  -4   55.34    1.88
   0  -3   4   61.90    1.99
   0  -3   4   64.78    1.99
   0  -3   4   60.05    1.95
   0  -3   4   60.66    2.01
   0  -3   4   60.37    1.98
  -1   3  -4   -0.03    0.06
  -1   3  -4    0.03    0.07
  -1   3  -4    0.04    0.07
   1  -3   4    0.18    0.08
   1  -3   4    0.06    0.03
   1  -3   4    0.04    0.05
   1  -3   4    0.02    0.08
   1  -3   4    0.03    0.12
  -2   3  -4   81.27    2.64
  -2   3  -4   81.79    2.66
   2  -3   4   80.85    2.64
   2  -3   4   84.18    2.66
   2  -3   4   79.29    2.59
  -3   3  -4   11.89    0.54
  -3   3  -4   13.01    0.51
   3  -3   4   13.64    0.46
   3  -3   4   13.19    0.57
  -4   3  -4    4.58    0.37
  -4   3  -4    3.98    0.31
   4  -3   4    4.22    0.28
   4  -3   4    4.31    0.19
  -5   3  -4   15.69    0.69
  -5   3  -4   15.52    0.76
   5  -3   4   16.36    0.67
  -6   3  -4    0.06    0.31
   6  -3   4    0.08    0.23
   7  -3   4    0.76    0.58
   6   2  -4    4.60    0.49
   6   2  -4    4.95    0.50
  -6  -2   4    4.31    0.43
  -6  -2   4    4.99    0.61
   5   2  -4   12.62    0.88
   5   2  -4   12.93    0.61
   5   2  -4   14.19    0.60
  -5  -2   4   12.56    0.78
  -5  -2   4   12.64    0.53
   4   2  -4    5.74    0.53
   4   2  -4    5.20    0.33
   4   2  -4    5.36    0.35
  -4  -2   4    5.67    0.30
  -4  -2   4    5.93    0.50
   3   2  -4   56.10    1.89
   3   2  -4   57.64    1.95
   3   2  -4   59.44    1.89
   3   2  -4   57.38    1.95
  -3  -2   4   57.27    1.88
  -3  -2   4   59.16    1.96
   2   2  -4    3.08    0.18
   2   2  -4    2.73    0.19
   2   2  -4    3.49    0.25
  -2  -2   4    3.67    0.26
  -2  -2   4    3.20    0.17
  -2  -2   4    3.09    0.24
   1   2  -4   19.36    0.64
   1   2  -4   18.42    0.66
   1   2  -4   19.81    0.64
   1   2  -4   18.65    0.67
  -1  -2   4   20.27    0.70
  -1  -2   4   20.29    0.66
  -1  -2   4   18.49    0.67
  -1  -2   4   20.20    0.67
   0   2  -4   12.98    0.43
   0   2  -4   13.04    0.45
   0   2  -4   12.69    0.47
   0   2  -4   12.95    0.45
   0   2  -4   12.81    0.44
   0   2  -4   13.03    0.45
   0  -2   4   12.80    0.48
   0  -2   4   13.02    0.46
   0  -2   4   13.08    0.45
   0  -2   4   13.20    0.44
   0  -2   4   13.04    0.44
   0  -2   4   13.49    0.50
  -1   2  -4   19.96    0.66
  -1   2  -4   20.18    0.70
  -1   2  -4   21.39    0.66
  -1   2  -4   20.05    0.71
   1  -2   4   19.72    0.73
   1  -2   4   20.05    0.70
   1  -2   4   21.17    0.66
  -2   2  -4    2.93    0.20
  -2   2  -4    2.89    0.19
   2  -2   4    2.84    0.28
   2  -2   4    2.60    0.23
  -3   2  -4    5.58    0.30
  -3   2  -4    4.84    0.32
   3  -2   4    5.71    0.36
   3  -2   4    5.59    0.27
  -4   2  -4    2.17    0.29
  -4   2  -4    2.44    0.20
  -4   2  -4    2.79    0.33
  -4   2  -4    2.50    0.21
   4  -2   4    2.22    0.14
   4  -2   4    2.15    0.22
  -5   2  -4    3.40    0.40
  -5   2  -4    2.74    0.33
  -5   2  -4    2.33    0.30
   5  -2   4    2.42    0.29
  -6   2  -4    2.78    0.41
  -6   2  -4    3.00    0.39
   6  -2   4    2.86    0.40
   6   1  -4    0.19    0.23
   6   1  -4    0.40    0.27
  -6  -1   4    0.67    0.43
  -6  -1   4    0.30    0.19
   5   1  -4   19.21    0.78
   5   1  -4   19.25    0.97
   5   1  -4   21.36    0.78
  -5  -1   4   19.27    0.89
  -5  -1   4   19.19    0.68
   4   1  -4   20.21    0.81
   4   1  -4   17.81    0.70
  -4  -1   4   17.02    0.76
  -4  -1   4   19.08    0.63
   3   1  -4    0.04    0.16
   3   1  -4    0.20    0.16
   3   1  -4    0.17    0.08
  -3  -1   4    0.25    0.07
  -3  -1   4    0.27    0.15
   2   1  -4   33.45    1.12
   2   1  -4   33.94    1.14
   2   1  -4   32.74    1.10
   2   1  -4   34.75    1.12
   2   1  -4   33.98    1.12
  -2  -1   4   33.84    1.10
  -2  -1   4   34.91    1.15
  -2  -1   4   33.17    1.11
  -2  -1   4   33.40    1.12
   1   1  -4    0.49    0.07
   1   1  -4    0.53    0.10
   1   1  -4    0.76    0.10
   1   1  -4    0.55    0.07
  -1  -1   4    0.60    0.09
  -1  -1   4    0.72    0.08
   0   1  -4   27.59    0.86
   0   1  -4   24.56    0.90
   0   1  -4   26.33    0.85
   0   1  -4   27.94    0.86
   0   1  -4   25.32    0.89
   0  -1   4   26.45    0.88
   0  -1   4   26.27    0.86
   0  -1   4   27.87    0.86
   0  -1   4   24.88    0.89
   0  -1   4   27.02    0.87
   0  -1   4   26.55    0.84
   1  -1   4    2.53    0.12
   1  -1   4    2.38    0.18
   1  -1   4    2.74    0.18
   1  -1   4    2.55    0.16
  -2   1  -4   20.75    0.79
  -2   1  -4   23.80    0.79
   2  -1   4   23.04    0.78
   2  -1   4   23.31    0.83
   2  -1   4   22.49    0.76
   2  -1   4   21.93    0.81
  -3   1  -4    3.34    0.19
  -3   1  -4    2.96    0.25
  -3   1  -4    3.87    0.20
   3  -1   4    3.86    0.22
   3  -1   4    4.08    0.25
   3  -1   4    4.18    0.22
   3  -1   4    3.88    0.27
  -4   1  -4    1.37    0.21
  -4   1  -4    1.34    0.18
  -4   1  -4    1.37    0.17
   4  -1   4    1.24    0.14
   4  -1   4    0.76    0.15
   4  -1   4    1.64    0.24
   4  -1   4    1.35    0.22
  -5   1  -4    0.20    0.23
  -5   1  -4    0.15    0.22
   5  -1   4    0.53    0.29
   5  -1   4   -0.01    0.18
  -6   1  -4    7.34    0.68
  -6   1  -4    9.76    0.61
   6  -1   4    9.44    0.56
   7   0  -4    5.71    0.74
   7   0  -4    9.03    0.70
  -7   0   4    9.88    1.15
  -7   0   4    8.63    0.79
   6   0  -4    0.38    0.21
  -6   0   4   -0.05    0.36
   5   0  -4    0.14    0.15
   5   0  -4    0.54    0.33
  -5   0   4    0.05    0.10
  -5   0   4    0.09    0.26
   4   0  -4   65.76    2.21
   4   0  -4   65.79    2.15
  -4   0   4   59.00    2.07
  -4   0   4   64.04    1.97
   3   0  -4    0.47    0.09
   3   0  -4    0.40    0.15
   3   0  -4    0.62    0.16
   3   0  -4    0.48    0.18
  -3   0   4    0.71    0.16
  -3   0   4    0.70    0.09
  -3   0   4    0.58    0.10
   2   0  -4    0.10    0.08
   2   0  -4    0.07    0.10
   2   0  -4    0.09    0.05
   2   0  -4    0.07    0.07
  -2   0   4    0.08    0.10
  -2   0   4    0.06    0.05
   1   0  -4   26.06    0.86
   1   0  -4   26.54    0.88
   1   0  -4   25.97    0.87
   1   0  -4   26.08    0.84
  -1   0   4   26.29    0.89
  -1   0   4   27.01    0.88
   0   0  -4    0.61    0.08
   0   0  -4    0.68    0.08
   0   0  -4    0.68    0.08
   0   0  -4    0.58    0.09
   0   0  -4    0.61    0.08
   0   0   4    0.67    0.08
   0   0   4    0.67    0.07
   0   0   4    0.62    0.07
   0   0   4    0.45    0.07
  -1   0  -4    6.65    0.24
  -1   0  -4    6.11    0.23
  -1   0  -4    6.47    0.28
  -1   0  -4    6.42    0.24
  -1   0  -4    6.49    0.24
   1   0   4    6.58    0.25
   1   0   4    6.02    0.28
   1   0   4    6.74    0.24
   1   0   4    6.18    0.23
  -2   0  -4   26.29    0.86
  -2   0  -4   25.28    0.91
  -2   0  -4   25.23    0.88
  -2   0  -4   27.62    0.87
   2   0   4   27.06    0.97
   2   0   4   27.21    0.89
   2   0   4   26.83    0.90
   2   0   4   26.99    0.90
   2   0   4   27.39    0.90
  -3   0  -4    7.37    0.33
  -3   0  -4    7.24    0.38
  -3   0  -4    7.61    0.35
   3   0   4    7.91    0.32
   3   0   4    7.92    0.38
   3   0   4    7.12    0.32
   3   0   4    7.73    0.33
  -4   0  -4   34.89    1.22
  -4   0  -4   35.60    1.28
  -4   0  -4   36.39    1.23
   4   0   4   35.26    1.20
   4   0   4   36.41    1.21
   4   0   4   37.22    1.29
   4   0   4   36.58    1.24
  -5   0  -4    2.10    0.31
  -5   0  -4    1.84    0.28
   5   0   4    1.72    0.20
   5   0   4    1.40    0.23
   5   0   4    1.96    0.22
  -6   0  -4   -0.08    0.40
  -6   0  -4    0.75    0.40
   6   0   4    0.49    0.29
   7  -1  -4   11.96    0.67
  -7   1   4   12.29    1.10
  -7   1   4   12.93    0.80
   6  -1  -4    0.25    0.19
  -6   1   4    0.40    0.33
  -6   1   4    0.05    0.24
   5  -1  -4    0.48    0.14
   5  -1  -4    0.40    0.31
  -5   1   4    0.38    0.23
   4  -1  -4   15.87    0.71
   4  -1  -4   16.58    0.62
   4  -1  -4   17.19    0.71
  -4   1   4   17.71    0.57
  -4   1   4   16.82    0.70
   3  -1  -4   70.00    2.29
   3  -1  -4   68.30    2.32
   3  -1  -4   72.51    2.31
   3  -1  -4   72.82    2.32
  -3   1   4   67.97    2.27
  -3   1   4   70.01    2.25
  -3   1   4   70.27    2.25
   2  -1  -4   10.27    0.40
   2  -1  -4    9.25    0.37
   2  -1  -4    9.39    0.35
  -2   1   4    9.79    0.33
  -2   1   4    9.48    0.34
  -2   1   4    9.44    0.39
  -2   1   4    8.76    0.35
   1  -1  -4   26.45    0.87
   1  -1  -4   25.97    0.87
   1  -1  -4   26.41    0.88
   1  -1  -4   26.99    0.90
  -1   1   4   26.59    0.85
  -1   1   4   25.55    0.85
  -1   1   4   25.78    0.87
   0  -1  -4    5.54    0.25
   0  -1  -4    5.88    0.23
   0  -1  -4    5.90    0.23
   0   1   4    5.91    0.24
   0   1   4    5.73    0.24
   0   1   4    5.76    0.25
   0   1   4    5.68    0.21
   0   1   4    6.31    0.23
  -1  -1  -4   39.66    1.26
  -1  -1  -4   37.95    1.31
  -1  -1  -4   38.97    1.29
  -1  -1  -4   39.84    1.28
  -1  -1  -4   40.27    1.27
   1   1   4   41.86    1.36
  -2  -1  -4   23.29    0.79
  -2  -1  -4   22.14    0.80
  -2  -1  -4   22.79    0.83
  -2  -1  -4   24.09    0.82
   2   1   4   22.87    0.77
   2   1   4   22.25    0.76
   2   1   4   22.52    0.78
   2   1   4   21.72    0.86
  -3  -1  -4    0.23    0.19
  -3  -1  -4    0.29    0.14
  -3  -1  -4    0.33    0.15
   3   1   4    0.49    0.16
   3   1   4    0.31    0.11
   3   1   4    0.78    0.19
  -4  -1  -4   11.12    0.59
  -4  -1  -4   11.52    0.54
   4   1   4   10.85    0.65
   4   1   4   11.22    0.52
  -5  -1  -4    6.90    0.60
  -5  -1  -4    7.48    0.57
   5   1   4    6.34    0.44
  -6  -1  -4    5.55    0.81
  -6  -1  -4    6.45    0.75
   6   1   4    7.32    0.58
   7  -2  -4    4.08    0.49
  -7   2   4    3.82    0.54
  -7   2   4    3.77    0.56
   6  -2  -4    8.74    0.48
  -6   2   4    9.46    0.49
  -6   2   4    9.33    0.66
   5  -2  -4    0.69    0.17
  -5   2   4    0.34    0.19
  -5   2   4    0.50    0.14
  -5   2   4    0.36    0.23
   4  -2  -4    7.70    0.35
   4  -2  -4    7.35    0.48
   4  -2  -4    7.40    0.46
  -4   2   4    7.82    0.39
  -4   2   4    7.85    0.29
  -4   2   4    8.32    0.44
  -4   2   4    7.78    0.36
  -4   2   4    8.05    0.31
   3  -2  -4   23.82    0.82
   3  -2  -4   22.99    0.84
   3  -2  -4   22.84    0.82
  -3   2   4   22.28    0.79
  -3   2   4   22.31    0.78
  -3   2   4   23.26    0.75
  -3   2   4   22.63    0.82
   2  -2  -4   71.62    2.27
   2  -2  -4   68.07    2.24
  -2   2   4   70.06    2.21
  -2   2   4   68.59    2.24
  -2   2   4   70.65    2.23
   1  -2  -4   14.17    0.49
   1  -2  -4   14.40    0.48
   1  -2  -4   13.80    0.48
   1  -2  -4   13.51    0.50
  -1   2   4   14.36    0.51
  -1   2   4   13.10    0.48
  -1   2   4   14.66    0.50
   0  -2  -4    2.00    0.15
   0  -2  -4    1.69    0.20
   0  -2  -4    1.88    0.13
   0  -2  -4    1.67    0.15
   0   2   4    1.81    0.13
   0   2   4    2.16    0.17
   0   2   4    1.83    0.16
  -1  -2  -4   17.77    0.61
  -1  -2  -4   17.49    0.56
  -1  -2  -4   16.93    0.59
  -1  -2  -4   16.50    0.63
  -1  -2  -4   17.24    0.60
  -1  -2  -4   15.96    0.63
   1   2   4   17.69    0.65
   1   2   4   18.63    0.62
  -2  -2  -4    6.19    0.33
  -2  -2  -4    6.51    0.36
  -2  -2  -4    7.08    0.32
  -2  -2  -4    6.64    0.35
  -2  -2  -4    7.31    0.40
   2   2   4    6.13    0.33
   2   2   4    6.89    0.30
   2   2   4    6.68    0.36
  -3  -2  -4   19.28    0.79
  -3  -2  -4   19.52    0.74
  -3  -2  -4   18.91    0.81
   3   2   4   20.98    0.82
   3   2   4   20.05    0.75
  -4  -2  -4    0.29    0.23
  -4  -2  -4    0.33    0.24
   4   2   4    0.51    0.18
  -5  -2  -4    6.50    0.66
  -5  -2  -4    5.52    0.61
   5   2   4    5.48    0.46
   7  -3  -4    1.37    0.31
  -7   3   4    1.65    0.46
   6  -3  -4   10.05    0.52
  -6   3   4   10.40    0.62
  -6   3   4   10.04    0.65
   5  -3  -4    0.49    0.16
   5  -3  -4    0.89    0.31
  -5   3   4    0.42    0.23
  -5   3   4    0.93    0.21
   4  -3  -4    1.22    0.22
  -4   3   4    1.22    0.18
  -4   3   4    1.36    0.19
  -4   3   4    1.06    0.19
  -4   3   4    1.19    0.15
   3  -3  -4   13.46    0.53
   3  -3  -4   13.47    0.55
  -3   3   4   12.34    0.52
  -3   3   4   12.87    0.46
  -3   3   4   12.76    0.50
  -3   3   4   12.11    0.47
   2  -3  -4   16.80    0.61
   2  -3  -4   17.46    0.64
   2  -3  -4   18.35    0.58
  -2   3   4   18.17    0.63
  -2   3   4   18.80    0.65
  -2   3   4   17.47    0.66
  -2   3   4   17.89    0.63
   1  -3  -4    4.13    0.22
   1  -3  -4    4.75    0.22
   1  -3  -4    5.19    0.23
   1  -3  -4    4.37    0.23
   1  -3  -4    4.29    0.24
  -1   3   4    4.82    0.25
  -1   3   4    4.40    0.21
  -1   3   4    5.39    0.27
   0  -3  -4   38.72    1.29
   0  -3  -4   39.25    1.29
   0  -3  -4   37.53    1.30
   0  -3  -4   39.59    1.28
   0   3   4   39.61    1.29
   0   3   4   37.32    1.30
   0   3   4   40.20    1.29
   0   3   4   39.43    1.31
  -1  -3  -4    0.48    0.11
  -1  -3  -4    0.45    0.15
  -1  -3  -4    0.48    0.13
  -1  -3  -4    0.39    0.11
   1   3   4    0.45    0.15
   1   3   4    0.58    0.10
  -2  -3  -4   22.72    0.78
  -2  -3  -4   20.59    0.80
  -2  -3  -4   20.81    0.83
   2   3   4   20.63    0.76
   2   3   4   22.38    0.83
  -3  -3  -4   30.16    1.11
  -3  -3  -4   30.39    1.14
  -3  -3  -4   33.62    1.19
   3   3   4   31.74    1.20
  -4  -3  -4   20.69    0.91
  -4  -3  -4   20.81    0.95
   4   3   4   22.35    0.88
  -5  -3  -4    0.48    0.39
   5   3   4    0.37    0.29
   7  -4  -4    9.15    0.62
  -7   4   4    7.68    0.81
  -7   4   4    7.29    0.72
   6  -4  -4    0.19    0.21
  -6   4   4    0.15    0.28
  -6   4   4    0.17    0.27
   5  -4  -4   20.49    0.90
  -5   4   4   20.76    0.85
  -5   4   4   20.54    0.79
  -5   4   4   20.65    0.84
   4  -4  -4   38.55    1.37
  -4   4   4   34.47    1.21
  -4   4   4   36.37    1.25
  -4   4   4   35.72    1.26
   3  -4  -4   -0.01    0.16
   3  -4  -4    0.15    0.15
  -3   4   4   -0.05    0.13
  -3   4   4    0.12    0.12
  -3   4   4    0.09    0.14
  -3   4   4    0.01    0.08
   2  -4  -4   88.77    2.80
   2  -4  -4   86.42    2.78
   2  -4  -4   86.55    2.83
   2  -4  -4   86.80    2.81
  -2   4   4   87.40    2.77
  -2   4   4   83.73    2.74
  -2   4   4   85.05    2.75
   1  -4  -4    0.01    0.13
   1  -4  -4    0.08    0.12
   1  -4  -4    0.18    0.09
  -1   4   4    0.13    0.07
  -1   4   4    0.00    0.12
   0  -4  -4    1.94    0.21
   0  -4  -4    1.83    0.23
   0  -4  -4    1.78    0.19
   0   4   4    2.10    0.18
   0   4   4    1.90    0.17
   0   4   4    2.01    0.26
  -1  -4  -4   66.55    2.19
   1   4   4   68.82    2.29
   1   4   4   68.62    2.28
   1   4   4   72.97    2.33
  -2  -4  -4    1.95    0.22
  -2  -4  -4    2.36    0.34
  -2  -4  -4    2.23    0.33
   2   4   4    2.76    0.25
   2   4   4    2.16    0.30
  -3  -4  -4    0.22    0.20
  -3  -4  -4    0.17    0.22
   3   4   4    0.26    0.36
   3   4   4   -0.04    0.17
  -4  -4  -4   31.46    1.31
   4   4   4   32.05    1.20
   7  -5  -4    9.94    0.66
  -7   5   4   10.22    0.79
   6  -5  -4    0.63    0.26
  -6   5   4    0.52    0.28
  -6   5   4    0.55    0.30
   5  -5  -4   10.85    0.69
  -5   5   4   10.89    0.57
  -5   5   4   11.50    0.59
  -5   5   4    9.79    0.42
  -5   5   4    9.66    0.49
   4  -5  -4   10.61    0.60
  -4   5   4    9.88    0.51
  -4   5   4   10.10    0.43
  -4   5   4    9.67    0.45
  -4   5   4    9.37    0.51
   3  -5  -4   25.04    0.90
   3  -5  -4   24.90    0.93
   3  -5  -4   24.67    0.87
  -3   5   4   24.26    0.89
  -3   5   4   23.51    0.83
  -3   5   4   23.92    0.89
   2  -5  -4   21.94    0.83
   2  -5  -4   22.58    0.77
   2  -5  -4   21.17    0.78
   2  -5  -4   23.37    0.80
  -2   5   4   21.70    0.81
  -2   5   4   21.25    0.75
   1  -5  -4   74.97    2.49
   1  -5  -4   76.63    2.48
  -1   5   4   74.72    2.43
  -1   5   4   72.83    2.38
   0  -5  -4    1.23    0.17
   0  -5  -4    0.99    0.20
   0   5   4    0.89    0.13
   0   5   4    0.92    0.15
   0   5   4    1.51    0.24
  -1  -5  -4    6.37    0.44
  -1  -5  -4    6.54    0.30
   1   5   4    6.08    0.49
   1   5   4    6.47    0.34
   1   5   4    5.53    0.33
  -2  -5  -4   10.17    0.55
  -2  -5  -4   12.89    0.64
   2   5   4   10.95    0.72
   2   5   4   11.83    0.53
  -3  -5  -4    0.34    0.27
  -3  -5  -4    0.48    0.32
  -3  -5  -4    0.54    0.32
   3   5   4    0.30    0.48
   3   5   4    0.60    0.24
  -4  -5  -4    0.67    0.50
  -4  -5  -4    0.57    0.37
  -4  -5  -4    0.40    0.40
   4   5   4    0.44    0.32
   7  -6  -4   -0.20    0.34
  -7   6   4   -0.05    0.42
  -7   6   4    0.12    0.41
  -6   6   4   34.38    1.31
  -6   6   4   33.63    1.37
   5  -6  -4   -0.05    0.37
  -5   6   4    0.27    0.25
  -5   6   4    0.27    0.26
  -5   6   4    0.19    0.25
  -5   6   4    0.30    0.19
   4  -6  -4   19.19    0.82
   4  -6  -4   17.31    0.69
  -4   6   4   17.28    0.68
  -4   6   4   20.51    0.80
  -4   6   4   16.81    0.76
   3  -6  -4    5.40    0.45
   3  -6  -4    6.72    0.36
   3  -6  -4    6.74    0.29
  -3   6   4    6.05    0.32
  -3   6   4    6.47    0.40
  -3   6   4    5.99    0.42
   2  -6  -4   15.45    0.61
   2  -6  -4   14.93    0.66
  -2   6   4   15.85    0.67
  -2   6   4   15.57    0.58
   1  -6  -4   13.16    0.60
   1  -6  -4   12.04    0.56
  -1   6   4   14.06    0.54
  -1   6   4   14.08    0.65
   0  -6  -4   37.18    1.31
   0  -6  -4   37.04    1.34
   0   6   4   38.58    1.29
   0   6   4   37.76    1.36
   0   6   4   36.83    1.38
  -1  -6  -4    0.72    0.18
  -1  -6  -4    0.52    0.21
  -1  -6  -4    0.32    0.26
   1   6   4    1.23    0.22
   1   6   4    0.56    0.34
   1   6   4    0.85    0.21
  -2  -6  -4    3.44    0.42
  -2  -6  -4    4.13    0.45
   2   6   4    3.92    0.39
   2   6   4    4.76    0.74
   2   6   4    3.68    0.40
  -3  -6  -4    0.67    0.38
  -3  -6  -4    0.80    0.35
  -3  -6  -4    0.67    0.45
   3   6   4    0.88    0.31
  -6   7   4    9.59    0.68
  -6   7   4    9.41    0.77
  -5   7   4   19.04    0.85
  -5   7   4   18.37    0.76
  -5   7   4   19.14    0.91
   4  -7  -4    5.99    0.41
   4  -7  -4    6.58    0.62
  -4   7   4    6.56    0.51
  -4   7   4    6.12    0.38
  -4   7   4    6.68    0.65
   3  -7  -4   16.99    0.74
   3  -7  -4   16.61    0.63
   3  -7  -4   16.27    0.78
  -3   7   4   16.01    0.74
  -3   7   4   16.71    0.73
  -3   7   4   15.66    0.62
   2  -7  -4    0.45    0.20
   2  -7  -4    0.73    0.27
  -2   7   4    0.29    0.15
  -2   7   4    0.39    0.25
   1  -7  -4    2.05    0.27
   1  -7  -4    2.56    0.33
  -1   7   4    3.35    0.29
  -1   7   4    2.98    0.37
   0  -7  -4   18.61    0.79
   0  -7  -4   18.74    0.88
   0   7   4   18.99    0.95
   0   7   4   21.24    0.78
  -1  -7  -4    5.27    0.49
  -1  -7  -4    4.35    0.41
  -1  -7  -4    4.85    0.65
   1   7   4    4.03    0.50
   1   7   4    4.41    0.42
   1   7   4    4.97    0.44
  -2  -7  -4    2.83    0.44
  -2  -7  -4    2.72    0.49
  -2  -7  -4    1.71    0.34
   2   7   4    2.68    0.36
   2   7   4    3.08    0.61
   2   7   4    1.92    0.31
  -6   8   4    3.28    0.45
  -6   8   4    3.87    0.55
  -5   8   4   16.78    0.84
  -5   8   4   15.44    0.71
  -5   8   4   16.69    0.92
   4  -8  -4    4.78    0.46
  -4   8   4    4.84    0.56
  -4   8   4    5.45    0.39
  -4   8   4    4.38    0.56
   3  -8  -4    0.11    0.24
   3  -8  -4   -0.06    0.23
   3  -8  -4    0.04    0.40
  -3   8   4    0.06    0.30
  -3   8   4   -0.11    0.26
  -3   8   4    0.11    0.18
   2  -8  -4    4.02    0.43
   2  -8  -4    4.39    0.61
  -2   8   4    5.27    0.59
  -2   8   4    5.24    0.37
   1  -8  -4    0.71    0.26
   1  -8  -4    0.63    0.36
  -1   8   4    1.44    0.40
  -1   8   4    0.89    0.21
   0  -8  -4    5.40    0.71
   0  -8  -4    5.78    0.52
   0   8   4    5.46    0.45
   0   8   4    5.60    0.77
  -1  -8  -4    7.75    0.98
  -1  -8  -4    8.49    0.67
   1   8   4    9.90    0.61
   1   8   4    8.88    0.63
   1   8   4    8.54    1.05
  -5   9   4   -0.08    0.43
  -5   9   4   -0.02    0.39
   4  -9  -4   29.59    1.17
  -4   9   4   25.74    1.20
  -4   9   4   27.59    1.24
  -4   9   4   28.21    1.02
   3  -9  -4    3.46    0.60
   3  -9  -4    4.08    0.54
   3  -9  -4    4.29    0.55
  -3   9   4    3.23    0.46
  -3   9   4    3.50    0.40
  -3   9   4    4.86    0.70
   2  -9  -4    2.70    0.36
   2  -9  -4    1.58    0.51
  -2   9   4    2.31    0.28
   1  -9  -4    2.26    0.55
   1  -9  -4    2.30    0.41
  -1   9   4    2.25    0.31
  -1   9   4    2.01    0.91
   0  -9  -4    1.34    0.60
   0  -9  -4    1.04    0.37
   0   9   4    2.05    0.35
   0   9   4    1.53    0.63
  -2  10  -5    3.37    0.51
  -2  10  -5    4.15    0.58
   2 -10   5    4.05    0.55
  -3  10  -5    0.51    0.53
  -3  10  -5    0.30    0.43
   3 -10   5   -0.09    0.32
   1   9  -5    2.12    0.58
  -1  -9   5    1.53    0.34
   0   9  -5    0.97    0.46
   0   9  -5    2.12    0.41
   0  -9   5    1.71    0.34
  -1   9  -5    0.34    0.34
  -1   9  -5    0.35    0.37
   1  -9   5   -0.11    0.26
  -2   9  -5    5.88    0.64
  -2   9  -5    5.18    0.62
   2  -9   5    5.82    0.50
  -3   9  -5    0.36    0.40
  -3   9  -5    0.10    0.34
   3  -9   5    0.20    0.26
  -4   9  -5    3.65    0.50
  -4   9  -5    2.55    0.45
   4  -9   5    3.69    0.49
   2   8  -5    1.94    0.58
   2   8  -5    1.46    0.35
  -2  -8   5    1.74    0.66
  -2  -8   5    2.70    0.37
   1   8  -5   -0.13    0.17
   1   8  -5    0.12    0.40
   1   8  -5    0.09    0.26
  -1  -8   5    0.05    0.54
  -1  -8   5    0.13    0.24
   0   8  -5   -0.02    0.30
   0  -8   5    0.25    0.21
  -1   8  -5   -0.06    0.25
  -1   8  -5    0.24    0.28
   1  -8   5    0.39    0.21
  -2   8  -5    2.16    0.34
  -2   8  -5    1.85    0.29
   2  -8   5    2.04    0.26
  -3   8  -5    3.10    0.50
  -3   8  -5    3.53    0.41
   3  -8   5    3.99    0.38
  -4   8  -5    0.49    0.33
  -4   8  -5    0.34    0.23
   4  -8   5    0.11    0.23
  -5   8  -5   16.52    0.99
   3   7  -5    4.22    0.50
   3   7  -5    5.49    0.75
  -3  -7   5    5.44    0.72
  -3  -7   5    6.71    0.56
   2   7  -5    1.50    0.28
   2   7  -5    1.97    0.45
  -2  -7   5    2.26    0.30
  -2  -7   5    1.89    0.49
   1   7  -5    9.01    0.49
   1   7  -5    9.57    0.63
   1   7  -5    7.92    0.53
  -1  -7   5    9.98    0.52
  -1  -7   5    9.67    0.76
   0   7  -5    3.84    0.44
   0  -7   5    2.84    0.31
   0  -7   5    3.74    0.56
  -1   7  -5    1.33    0.26
  -1   7  -5    0.97    0.24
   1  -7   5    1.09    0.32
   1  -7   5    0.48    0.17
  -2   7  -5    4.76    0.37
  -2   7  -5    5.05    0.44
   2  -7   5    5.14    0.34
  -3   7  -5   26.30    0.95
  -3   7  -5   27.08    1.09
   3  -7   5   29.20    1.04
  -4   7  -5    1.30    0.33
  -4   7  -5    0.46    0.18
   4  -7   5    0.95    0.20
  -5   7  -5    7.00    0.68
   5  -7   5    8.05    0.45
   5  -7   5    7.51    0.36
   4   6  -5    0.60    0.67
   4   6  -5   -0.06    0.31
  -4  -6   5    0.31    0.31
  -4  -6   5    0.49    0.62
   3   6  -5    2.70    0.32
   3   6  -5    2.86    0.51
  -3  -6   5    2.66    0.54
  -3  -6   5    3.84    0.43
   2   6  -5   10.66    0.52
   2   6  -5   11.14    0.70
  -2  -6   5   11.04    0.54
  -2  -6   5   12.03    0.75
   1   6  -5    1.52    0.21
   1   6  -5    1.30    0.20
   1   6  -5    1.08    0.25
  -1  -6   5    1.25    0.19
  -1  -6   5    1.26    0.32
   0   6  -5   54.66    1.85
   0   6  -5   54.65    1.82
   0  -6   5   56.24    1.89
   0  -6   5   52.88    1.86
  -1   6  -5    0.44    0.17
  -1   6  -5    0.39    0.17
  -1   6  -5   -0.05    0.24
   1  -6   5    0.26    0.22
   1  -6   5    0.56    0.13
  -2   6  -5    4.63    0.37
  -2   6  -5    4.74    0.38
  -2   6  -5    4.71    0.31
   2  -6   5    4.91    0.40
   2  -6   5    5.05    0.29
  -3   6  -5   14.15    0.67
  -3   6  -5   14.89    0.58
  -3   6  -5   13.60    0.54
   3  -6   5   14.63    0.56
  -4   6  -5    9.86    0.60
   4  -6   5   10.70    0.44
   4  -6   5    9.77    0.44
  -5   6  -5    2.37    0.37
   5  -6   5    1.86    0.21
  -6   6  -5   11.96    0.85
   6  -6   5   11.83    0.69
   5   5  -5    1.71    0.81
   5   5  -5    1.91    0.38
  -5  -5   5    1.72    0.73
  -5  -5   5    1.17    0.37
   4   5  -5    9.68    0.56
  -4  -5   5   12.08    0.96
  -4  -5   5   10.90    0.59
   3   5  -5    0.63    0.36
   3   5  -5    0.41    0.19
  -3  -5   5    0.12    0.37
  -3  -5   5    0.79    0.21
   2   5  -5   10.56    0.50
   2   5  -5    9.57    0.59
  -2  -5   5    9.19    0.60
  -2  -5   5    9.55    0.47
   1   5  -5    4.97    0.38
   1   5  -5    5.33    0.30
   1   5  -5    5.15    0.29
  -1  -5   5    5.46    0.30
  -1  -5   5    5.45    0.44
   0   5  -5   -0.10    0.10
   0   5  -5    0.16    0.08
   0   5  -5    0.04    0.14
   0  -5   5    0.04    0.10
   0  -5   5    0.03    0.18
  -1   5  -5   29.49    1.01
  -1   5  -5   28.54    1.00
  -1   5  -5   28.52    1.03
   1  -5   5   30.27    1.05
   1  -5   5   30.04    1.02
  -2   5  -5    1.67    0.25
  -2   5  -5    1.04    0.16
  -2   5  -5    1.23    0.20
   2  -5   5    1.53    0.19
   2  -5   5    1.41    0.17
  -3   5  -5   10.05    0.40
  -3   5  -5   10.83    0.39
  -3   5  -5    9.95    0.52
   3  -5   5    9.89    0.38
   3  -5   5   10.38    0.36
   3  -5   5   10.38    0.41
  -4   5  -5   13.83    0.67
   4  -5   5   13.81    0.59
   4  -5   5   14.50    0.53
  -5   5  -5   12.33    0.71
   5  -5   5   10.78    0.43
  -6   5  -5    0.11    0.32
  -6   5  -5   -0.30    0.33
   6  -5   5   -0.36    0.27
   5   4  -5    0.65    0.65
   5   4  -5    0.74    0.29
  -5  -4   5    0.35    0.75
  -5  -4   5    0.56    0.28
   4   4  -5   12.41    0.58
   4   4  -5   12.39    0.56
   4   4  -5   10.71    0.84
  -4  -4   5   13.67    0.59
  -4  -4   5   11.67    0.83
   3   4  -5    0.84    0.17
   3   4  -5    1.07    0.18
   3   4  -5    1.08    0.30
  -3  -4   5    1.20    0.32
  -3  -4   5    0.99    0.17
   2   4  -5   28.96    1.03
   2   4  -5   29.88    1.04
   2   4  -5   30.05    1.19
  -2  -4   5   29.21    1.01
  -2  -4   5   29.50    1.10
   1   4  -5   70.59    2.27
   1   4  -5   67.41    2.24
  -1  -4   5   72.07    2.36
  -1  -4   5   71.01    2.32
   0   4  -5    0.35    0.12
   0   4  -5    0.39    0.07
   0   4  -5    0.25    0.15
   0   4  -5    0.16    0.08
   0  -4   5    0.45    0.15
   0  -4   5    0.24    0.08
   0  -4   5    0.31    0.15
  -1   4  -5    0.59    0.13
  -1   4  -5    0.59    0.11
  -1   4  -5    0.69    0.12
   1  -4   5    0.55    0.13
   1  -4   5    0.47    0.20
   1  -4   5    0.49    0.14
   1  -4   5    0.32    0.08
  -2   4  -5   62.19    1.98
  -2   4  -5   60.56    2.06
  -2   4  -5   63.07    1.98
   2  -4   5   61.87    1.93
   2  -4   5   60.69    2.06
   2  -4   5   62.23    1.94
   2  -4   5   57.63    1.96
  -3   4  -5   -0.06    0.13
  -3   4  -5    0.39    0.16
   3  -4   5    0.00    0.08
  -4   4  -5    0.45    0.18
  -4   4  -5    0.21    0.17
   4  -4   5    0.25    0.10
  -5   4  -5   33.03    1.24
  -5   4  -5   34.36    1.32
   5  -4   5   34.86    1.25
  -6   4  -5    2.22    0.40
  -6   4  -5    2.80    0.38
   6  -4   5    2.39    0.32
   6   3  -5    7.39    0.63
   6   3  -5    8.05    0.70
  -6  -3   5    8.54    0.63
  -6  -3   5    8.04    1.14
   5   3  -5    0.17    0.22
   5   3  -5   -0.30    0.48
   5   3  -5   -0.23    0.22
  -5  -3   5    0.24    0.22
  -5  -3   5    0.24    0.43
   4   3  -5    0.72    0.19
   4   3  -5    0.61    0.18
   4   3  -5    0.86    0.34
  -4  -3   5    0.86    0.34
  -4  -3   5    0.99    0.18
   3   3  -5   35.92    1.22
   3   3  -5   35.40    1.21
   3   3  -5   34.90    1.30
  -3  -3   5   35.61    1.19
  -3  -3   5   35.08    1.29
   2   3  -5   11.84    0.48
   2   3  -5   11.34    0.50
   2   3  -5   12.69    0.46
  -2  -3   5   11.75    0.54
  -2  -3   5   11.30    0.44
   1   3  -5    1.96    0.18
   1   3  -5    2.64    0.18
   1   3  -5    2.42    0.23
   1   3  -5    2.37    0.16
  -1  -3   5    2.21    0.15
  -1  -3   5    2.85    0.27
  -1  -3   5    2.57    0.16
  -1  -3   5    2.37    0.20
  -1  -3   5    3.07    0.26
   0   3  -5  176.79    5.65
   0   3  -5  187.08    5.67
   0   3  -5  174.05    5.69
   0   3  -5  177.28    5.66
   0   3  -5  179.26    5.67
   0   3  -5  176.48    5.63
   0  -3   5  174.99    5.61
   0  -3   5  183.76    5.62
   0  -3   5  171.38    5.58
   0  -3   5  181.30    5.55
   0  -3   5  168.82    5.57
  -1   3  -5    1.10    0.14
  -1   3  -5    0.95    0.12
   1  -3   5    0.86    0.08
   1  -3   5    1.11    0.17
   1  -3   5    0.87    0.10
   1  -3   5    1.06    0.16
   1  -3   5    0.92    0.11
   1  -3   5    1.02    0.17
  -2   3  -5   28.31    0.96
  -2   3  -5   26.56    0.97
   2  -3   5   29.17    1.03
   2  -3   5   28.57    1.02
   2  -3   5   27.98    1.02
   2  -3   5   28.59    0.94
   2  -3   5   29.09    0.95
  -3   3  -5   19.91    0.74
  -3   3  -5   19.24    0.76
   3  -3   5   20.50    0.69
  -4   3  -5    0.39    0.16
  -4   3  -5    0.31    0.30
   4  -3   5    0.58    0.10
   4  -3   5    0.69    0.15
  -5   3  -5    4.41    0.43
  -5   3  -5    4.49    0.48
   5  -3   5    4.90    0.37
  -6   3  -5    6.90    0.61
   6  -3   5    5.88    0.47
   6   2  -5    0.66    0.31
   6   2  -5    0.69    0.30
  -6  -2   5    0.47    0.53
  -6  -2   5    0.55    0.27
   5   2  -5   11.17    0.86
   5   2  -5   11.68    0.56
   5   2  -5   11.00    0.56
  -5  -2   5   11.04    0.49
  -5  -2   5   10.57    0.76
   4   2  -5    0.91    0.18
   4   2  -5    0.48    0.29
  -4  -2   5    0.65    0.27
  -4  -2   5    0.91    0.14
   3   2  -5   14.50    0.63
   3   2  -5   13.45    0.53
   3   2  -5   14.21    0.62
   3   2  -5   14.51    0.55
  -3  -2   5   13.81    0.51
  -3  -2   5   14.39    0.64
   2   2  -5   74.31    2.35
   2   2  -5   70.47    2.35
   2   2  -5   74.68    2.39
   2   2  -5   72.28    2.37
  -2  -2   5   75.50    2.41
  -2  -2   5   75.82    2.40
  -2  -2   5   72.55    2.41
  -2  -2   5   75.53    2.45
   1   2  -5   13.49    0.50
   1   2  -5   13.12    0.51
   1   2  -5   13.44    0.47
   1   2  -5   12.66    0.49
   1   2  -5   13.14    0.46
  -1  -2   5   13.00    0.46
  -1  -2   5   12.61    0.46
  -1  -2   5   13.81    0.46
  -1  -2   5   13.14    0.50
  -1  -2   5   12.62    0.50
   0   2  -5    0.12    0.07
   0   2  -5    0.26    0.07
   0   2  -5    0.20    0.05
   0   2  -5    0.32    0.06
   0   2  -5    0.09    0.06
   0   2  -5    0.16    0.08
   0  -2   5    0.49    0.12
   0  -2   5    0.16    0.09
   0  -2   5    0.17    0.10
   0  -2   5    0.14    0.05
   0  -2   5    0.20    0.06
  -1   2  -5  149.66    4.77
  -1   2  -5  149.59    4.71
  -1   2  -5  152.12    4.76
  -1   2  -5  146.42    4.71
   1  -2   5  158.08    4.74
   1  -2   5  146.46    4.79
   1  -2   5  147.62    4.79
   1  -2   5  148.05    4.74
   1  -2   5  150.22    4.78
  -2   2  -5    6.97    0.33
  -2   2  -5    7.30    0.34
   2  -2   5    6.41    0.37
   2  -2   5    7.39    0.37
   2  -2   5    6.47    0.38
  -3   2  -5    3.11    0.27
  -3   2  -5    4.23    0.30
   3  -2   5    3.86    0.33
   3  -2   5    3.64    0.22
  -4   2  -5    4.89    0.46
  -4   2  -5    5.14    0.38
   4  -2   5    5.07    0.30
   4  -2   5    5.11    0.30
  -5   2  -5    0.09    0.23
   5  -2   5   -0.02    0.18
  -6   2  -5    3.64    0.43
   6  -2   5    3.13    0.44
   6   1  -5    0.67    0.74
   6   1  -5   -0.07    0.23
   6   1  -5   -0.05    0.27
  -6  -1   5    0.18    0.20
  -6  -1   5   -0.08    0.45
   5   1  -5   12.13    0.56
   5   1  -5   11.34    0.54
   5   1  -5   11.88    0.78
  -5  -1   5   11.30    0.71
  -5  -1   5   11.83    0.47
   4   1  -5   10.08    0.58
   4   1  -5    9.63    0.44
   4   1  -5   11.35    0.47
  -4  -1   5   10.68    0.42
  -4  -1   5   11.75    0.60
   3   1  -5   -0.08    0.08
   3   1  -5    0.02    0.16
   3   1  -5    0.08    0.10
   3   1  -5    0.07    0.16
  -3  -1   5    0.00    0.10
  -3  -1   5    0.04    0.16
  -3  -1   5    0.06    0.07
   2   1  -5   20.38    0.76
   2   1  -5   20.94    0.72
   2   1  -5   20.96    0.75
   2   1  -5   21.62    0.72
   2   1  -5   22.69    0.77
  -2  -1   5   22.09    0.74
  -2  -1   5   22.23    0.79
  -2  -1   5   22.12    0.73
  -2  -1   5   20.61    0.74
   1   1  -5   50.90    1.63
   1   1  -5   50.43    1.64
   1   1  -5   48.52    1.65
   1   1  -5   51.90    1.61
  -1  -1   5   50.49    1.61
  -1  -1   5   51.56    1.65
  -1  -1   5   50.94    1.63
  -1  -1   5   48.88    1.65
   0   1  -5  113.36    3.51
   0   1  -5  105.88    3.54
   0   1  -5  111.89    3.52
   0   1  -5  113.21    3.51
   0   1  -5  109.67    3.54
   0  -1   5   97.02    3.38
   0  -1   5  110.37    3.37
   0  -1   5  108.94    3.40
   0  -1   5  106.16    3.34
   0  -1   5  107.77    3.39
  -1   1  -5   19.72    0.63
  -1   1  -5   19.62    0.67
  -1   1  -5   19.05    0.63
  -1   1  -5   19.07    0.67
  -1   1  -5   19.43    0.69
   1  -1   5   19.82    0.65
   1  -1   5   19.77    0.70
   1  -1   5   21.13    0.67
   1  -1   5   20.51    0.66
   1  -1   5   18.76    0.70
  -2   1  -5   21.31    0.75
  -2   1  -5   19.67    0.74
   2  -1   5   21.34    0.78
   2  -1   5   20.17    0.79
   2  -1   5   20.84    0.70
  -3   1  -5    5.45    0.33
  -3   1  -5    5.11    0.24
   3  -1   5    5.57    0.26
   3  -1   5    5.00    0.29
   3  -1   5    5.21    0.32
  -4   1  -5   18.23    0.67
  -4   1  -5   19.65    0.78
  -4   1  -5   18.37    0.68
   4  -1   5   17.44    0.65
   4  -1   5   18.08    0.67
  -5   1  -5    0.30    0.22
  -5   1  -5    0.89    0.28
   5  -1   5    0.80    0.19
   5  -1   5    0.62    0.31
   5  -1   5    0.50    0.20
  -6   1  -5    1.47    0.39
  -6   1  -5    0.70    0.32
   6  -1   5    1.57    0.31
   7   0  -5    7.79    0.71
  -7   0   5    8.48    1.20
  -7   0   5    7.76    0.77
   6   0  -5    0.00    0.21
   6   0  -5    0.66    0.52
  -6   0   5   -0.45    0.38
   5   0  -5   -0.16    0.33
   5   0  -5    0.34    0.16
  -5   0   5    0.30    0.28
  -5   0   5    0.08    0.12
   4   0  -5   14.39    0.55
   4   0  -5   13.78    0.65
   4   0  -5   14.29    0.67
  -4   0   5   14.60    0.50
  -4   0   5   13.96    0.65
   3   0  -5    5.38    0.25
   3   0  -5    5.15    0.29
   3   0  -5    5.18    0.35
  -3   0   5    5.69    0.23
  -3   0   5    5.03    0.34
   2   0  -5   35.51    1.16
   2   0  -5   36.10    1.19
  -2   0   5   35.20    1.20
  -2   0   5   37.51    1.23
   1   0  -5    4.93    0.26
   1   0  -5    4.87    0.17
   1   0  -5    4.49    0.21
   1   0  -5    4.68    0.23
  -1   0   5    5.24    0.25
  -1   0   5    4.78    0.23
   0   0  -5    0.63    0.10
   0   0  -5    0.50    0.07
   0   0  -5    0.48    0.07
   0   0  -5    0.80    0.10
   0   0  -5    0.75    0.10
   0   0   5    0.54    0.08
   0   0   5    0.68    0.09
   0   0   5    0.78    0.11
   0   0   5    0.45    0.06
  -1   0  -5   17.95    0.58
  -1   0  -5   17.60    0.62
  -1   0  -5   15.93    0.60
   1   0   5   17.96    0.59
   1   0   5   18.02    0.60
   1   0   5   17.26    0.66
   1   0   5   18.16    0.65
   1   0   5   18.17    0.62
   1   0   5   18.38    0.62
  -2   0  -5   31.29    1.07
  -2   0  -5   30.12    1.01
   2   0   5   30.82    1.11
   2   0   5   30.39    1.09
   2   0   5   30.94    1.02
   2   0   5   30.54    1.02
   2   0   5   31.68    1.01
   2   0   5   30.29    1.03
  -3   0  -5    3.20    0.25
  -3   0  -5    2.74    0.28
  -3   0  -5    2.56    0.22
   3   0   5    3.28    0.22
   3   0   5    3.24    0.31
   3   0   5    3.11    0.29
   3   0   5    3.34    0.22
  -4   0  -5   35.25    1.23
  -4   0  -5   34.92    1.36
  -4   0  -5   36.13    1.21
   4   0   5   37.58    1.25
   4   0   5   36.56    1.27
   4   0   5   36.54    1.22
  -5   0  -5    8.45    0.61
  -5   0  -5    8.07    0.58
   5   0   5    7.54    0.46
   5   0   5    7.74    0.49
  -6   0  -5    0.21    0.39
  -6   0  -5   -0.06    0.39
   6   0   5   -0.06    0.29
   7  -1  -5    0.83    0.29
  -7   1   5    1.82    0.57
  -7   1   5    1.47    0.43
   6  -1  -5    4.64    0.40
   6  -1  -5    4.12    0.55
  -6   1   5    5.26    0.65
  -6   1   5    6.47    0.48
   5  -1  -5    0.35    0.15
   5  -1  -5    0.71    0.31
  -5   1   5    0.49    0.26
   4  -1  -5    5.58    0.43
   4  -1  -5    5.25    0.41
   4  -1  -5    5.81    0.30
  -4   1   5    5.14    0.30
  -4   1   5    5.40    0.21
  -4   1   5    4.71    0.44
   3  -1  -5   -0.02    0.12
   3  -1  -5    0.14    0.14
   3  -1  -5    0.06    0.08
  -3   1   5    0.10    0.09
  -3   1   5    0.08    0.15
  -3   1   5    0.19    0.09
   2  -1  -5   26.85    0.90
   2  -1  -5   25.99    0.92
  -2   1   5   25.23    0.86
  -2   1   5   26.31    0.86
  -2   1   5   27.40    0.91
  -2   1   5   25.77    0.88
   1  -1  -5  176.69    5.60
   1  -1  -5  177.93    5.61
   1  -1  -5  175.56    5.62
   1  -1  -5  177.98    5.62
  -1   1   5  169.48    5.43
  -1   1   5  175.70    5.44
  -1   1   5  169.08    5.43
   0  -1  -5    2.31    0.16
   0  -1  -5    2.33    0.19
   0  -1  -5    2.04    0.16
   0   1   5    2.56    0.18
   0   1   5    2.39    0.11
   0   1   5    2.41    0.16
   0   1   5    2.35    0.14
   0   1   5    2.46    0.19
  -1  -1  -5   17.40    0.61
  -1  -1  -5   16.88    0.63
  -1  -1  -5   18.64    0.59
  -1  -1  -5   16.67    0.59
  -1  -1  -5   17.33    0.60
   1   1   5   17.67    0.60
   1   1   5   16.77    0.61
   1   1   5   16.62    0.59
  -2  -1  -5   57.85    1.89
  -2  -1  -5   58.27    1.94
   2   1   5   57.08    1.87
   2   1   5   59.00    1.88
   2   1   5   56.90    1.88
  -3  -1  -5    6.55    0.41
  -3  -1  -5    7.30    0.36
   3   1   5    6.37    0.41
   3   1   5    6.45    0.37
   3   1   5    6.23    0.31
  -4  -1  -5    3.52    0.41
  -4  -1  -5    2.97    0.35
   4   1   5    3.45    0.30
  -5  -1  -5    9.24    0.67
  -5  -1  -5   10.25    0.63
   5   1   5    9.62    0.54
  -6  -1  -5    2.01    0.49
  -6  -1  -5    1.92    0.48
   6   1   5    1.43    0.34
   7  -2  -5   -0.05    0.27
  -7   2   5    0.13    0.32
  -7   2   5   -0.51    0.54
   6  -2  -5    7.01    0.81
   6  -2  -5    7.26    0.45
  -6   2   5    6.45    0.64
  -6   2   5    7.67    0.44
   5  -2  -5   21.65    0.96
   5  -2  -5   22.94    0.83
  -5   2   5   21.32    0.90
  -5   2   5   22.15    0.76
  -5   2   5   22.16    0.86
   4  -2  -5    0.60    0.13
   4  -2  -5    0.78    0.24
   4  -2  -5    0.60    0.21
  -4   2   5    0.40    0.12
  -4   2   5    0.52    0.14
  -4   2   5    0.77    0.12
   3  -2  -5   53.07    1.87
   3  -2  -5   56.70    1.83
  -3   2   5   51.55    1.66
  -3   2   5   51.23    1.72
  -3   2   5   52.82    1.69
  -3   2   5   50.71    1.64
  -3   2   5   50.83    1.69
   2  -2  -5    0.06    0.12
  -2   2   5    0.21    0.08
  -2   2   5    0.23    0.07
  -2   2   5    0.25    0.10
  -2   2   5    0.23    0.11
  -2   2   5    0.20    0.06
   1  -2  -5   45.38    1.56
   1  -2  -5   47.00    1.54
   1  -2  -5   48.40    1.56
   1  -2  -5   49.21    1.53
  -1   2   5   46.28    1.52
  -1   2   5   45.89    1.53
  -1   2   5   47.78    1.52
   0  -2  -5  133.64    4.33
   0  -2  -5  138.11    4.30
   0  -2  -5  133.05    4.34
   0  -2  -5  138.74    4.33
   0   2   5  135.18    4.23
   0   2   5  124.56    4.23
   0   2   5  139.32    4.24
  -1  -2  -5    0.46    0.11
  -1  -2  -5    0.42    0.07
  -1  -2  -5    0.42    0.15
  -1  -2  -5    0.46    0.11
  -1  -2  -5    0.40    0.11
   1   2   5    0.48    0.13
   1   2   5    0.39    0.15
   1   2   5    0.40    0.09
   1   2   5    0.42    0.08
  -2  -2  -5    0.03    0.13
  -2  -2  -5    0.01    0.12
   2   2   5    0.04    0.17
   2   2   5    0.04    0.10
  -3  -2  -5   36.53    1.34
  -3  -2  -5   36.73    1.33
  -3  -2  -5   37.62    1.28
   3   2   5   38.44    1.34
   3   2   5   41.03    1.40
  -4  -2  -5    0.40    0.27
  -4  -2  -5    0.21    0.24
   4   2   5    0.31    0.20
  -5  -2  -5    0.80    0.39
  -5  -2  -5    1.01    0.37
   5   2   5    1.04    0.29
   7  -3  -5    1.11    0.32
  -7   3   5    0.68    0.47
   6  -3  -5    0.09    0.19
   6  -3  -5    0.14    0.50
  -6   3   5    0.22    0.31
  -6   3   5   -0.03    0.25
   5  -3  -5   44.82    1.52
   5  -3  -5   43.42    1.60
  -5   3   5   42.38    1.52
  -5   3   5   43.42    1.51
  -5   3   5   42.87    1.48
   4  -3  -5    0.45    0.21
  -4   3   5    0.62    0.16
  -4   3   5    1.05    0.14
  -4   3   5    0.53    0.19
  -4   3   5    0.61    0.13
   3  -3  -5    0.23    0.16
  -3   3   5    0.43    0.11
  -3   3   5    0.58    0.13
  -3   3   5    0.41    0.15
   2  -3  -5   66.00    2.20
   2  -3  -5   66.90    2.22
   2  -3  -5   70.91    2.17
  -2   3   5   67.03    2.23
  -2   3   5   68.69    2.25
  -2   3   5   68.88    2.24
  -2   3   5   71.22    2.24
   1  -3  -5   49.43    1.68
   1  -3  -5   51.55    1.65
   1  -3  -5   50.51    1.67
   1  -3  -5   52.06    1.66
   1  -3  -5   51.00    1.66
  -1   3   5   48.41    1.60
  -1   3   5   50.03    1.62
   0  -3  -5   59.12    2.07
   0  -3  -5   66.18    2.08
   0  -3  -5   64.47    2.05
   0  -3  -5   64.14    2.08
   0   3   5   63.83    2.09
   0   3   5   64.27    2.08
   0   3   5   65.60    2.11
  -1  -3  -5   50.23    1.61
  -1  -3  -5   49.79    1.55
  -1  -3  -5   49.14    1.61
  -1  -3  -5   46.64    1.63
  -1  -3  -5   45.75    1.59
   1   3   5   50.20    1.66
   1   3   5   48.42    1.62
   1   3   5   49.50    1.63
  -2  -3  -5    6.94    0.42
  -2  -3  -5    8.10    0.45
  -2  -3  -5    8.27    0.39
   2   3   5    7.64    0.36
   2   3   5    7.44    0.47
  -3  -3  -5   14.92    0.66
  -3  -3  -5   15.13    0.72
   3   3   5   15.58    0.76
   3   3   5   15.12    0.62
  -4  -3  -5    6.71    0.59
  -4  -3  -5    8.03    0.63
   4   3   5    6.20    0.44
  -5  -3  -5    0.34    0.46
  -5  -3  -5   -0.06    0.42
   5   3   5    0.14    0.30
   7  -4  -5    5.31    0.53
  -7   4   5    5.34    0.62
  -7   4   5    5.58    0.69
   6  -4  -5    0.39    0.22
  -6   4   5    0.10    0.30
  -6   4   5    0.16    0.28
   5  -4  -5    2.33    0.37
  -5   4   5    2.25    0.29
  -5   4   5    1.81    0.25
  -5   4   5    1.69    0.22
  -5   4   5    2.16    0.35
   4  -4  -5   34.36    1.25
  -4   4   5   36.52    1.26
  -4   4   5   34.71    1.18
  -4   4   5   35.99    1.22
  -4   4   5   34.38    1.25
   3  -4  -5    5.17    0.36
  -3   4   5    4.48    0.29
  -3   4   5    4.54    0.34
  -3   4   5    4.78    0.25
  -3   4   5    4.37    0.30
   2  -4  -5   15.90    0.60
   2  -4  -5   14.91    0.53
   2  -4  -5   14.50    0.56
   2  -4  -5   14.25    0.56
   2  -4  -5   15.51    0.58
  -2   4   5   14.15    0.60
  -2   4   5   15.06    0.55
  -2   4   5   15.84    0.61
   1  -4  -5   27.78    0.94
   1  -4  -5   26.45    0.95
   1  -4  -5   26.17    0.93
   1  -4  -5   26.93    0.93
  -1   4   5   25.77    0.93
  -1   4   5   25.99    0.88
   0  -4  -5    0.34    0.13
   0  -4  -5    0.56    0.14
   0  -4  -5    0.41    0.13
   0   4   5    0.67    0.12
   0   4   5    0.26    0.10
   0   4   5    0.41    0.16
  -1  -4  -5   44.53    1.51
  -1  -4  -5   42.97    1.51
  -1  -4  -5   46.00    1.55
   1   4   5   44.59    1.52
   1   4   5   46.63    1.52
   1   4   5   45.46    1.57
  -2  -4  -5   14.29    0.65
  -2  -4  -5   14.82    0.68
   2   4   5   14.07    0.72
   2   4   5   14.34    0.58
  -3  -4  -5    1.65    0.30
  -3  -4  -5    1.36    0.30
  -3  -4  -5    1.72    0.27
   3   4   5    1.46    0.42
   3   4   5    2.06    0.25
  -4  -4  -5   14.20    0.87
  -4  -4  -5   15.50    0.89
   4   4   5   14.77    0.71
   7  -5  -5    0.67    0.33
  -7   5   5    0.88    0.40
  -7   5   5    0.87    0.47
   6  -5  -5    7.02    0.51
  -6   5   5    6.57    0.58
  -6   5   5    5.57    0.55
   5  -5  -5    0.74    0.35
  -5   5   5    0.88    0.28
  -5   5   5    0.58    0.21
  -5   5   5    0.47    0.19
  -5   5   5    0.65    0.26
   4  -5  -5   14.58    0.69
  -4   5   5   13.99    0.56
  -4   5   5   13.97    0.62
  -4   5   5   13.32    0.58
  -4   5   5   13.57    0.63
   3  -5  -5   83.48    2.66
   3  -5  -5   79.99    2.69
  -3   5   5   78.32    2.53
  -3   5   5   79.38    2.58
  -3   5   5   76.11    2.57
   2  -5  -5    7.27    0.33
   2  -5  -5    6.71    0.41
   2  -5  -5    7.54    0.36
  -2   5   5    5.87    0.39
  -2   5   5    6.25    0.30
   1  -5  -5   40.27    1.38
   1  -5  -5   40.01    1.39
   1  -5  -5   40.73    1.38
  -1   5   5   40.93    1.43
  -1   5   5   41.45    1.38
   0  -5  -5   24.42    0.92
   0  -5  -5   25.85    0.94
   0  -5  -5   25.39    0.95
   0   5   5   23.69    0.97
   0   5   5   26.46    0.91
   0   5   5   26.06    0.90
  -1  -5  -5    0.33    0.18
  -1  -5  -5    0.06    0.22
  -1  -5  -5    0.50    0.21
   1   5   5    0.27    0.16
   1   5   5    0.20    0.27
   1   5   5    0.12    0.14
  -2  -5  -5   18.63    0.79
  -2  -5  -5   19.32    0.87
   2   5   5   18.88    0.97
   2   5   5   21.76    0.80
   2   5   5   20.03    0.79
  -3  -5  -5    2.18    0.33
  -3  -5  -5    1.42    0.38
  -3  -5  -5    1.48    0.36
   3   5   5    1.30    0.27
  -4  -5  -5    1.60    0.47
  -4  -5  -5    1.48    0.54
   4   5   5    0.83    0.34
   7  -6  -5    0.78    0.59
  -7   6   5    0.06    0.43
  -7   6   5    0.54    0.43
  -6   6   5   20.70    1.01
  -6   6   5   21.64    1.00
   5  -6  -5    4.28    0.66
  -5   6   5    4.66    0.48
  -5   6   5    4.83    0.37
  -5   6   5    3.87    0.48
   4  -6  -5   -0.11    0.29
  -4   6   5   -0.26    0.19
  -4   6   5    0.31    0.16
  -4   6   5    0.34    0.23
   3  -6  -5   62.47    2.04
   3  -6  -5   61.57    2.08
   3  -6  -5   59.59    1.97
  -3   6   5   59.19    1.98
  -3   6   5   61.48    2.07
   2  -6  -5   20.73    0.75
   2  -6  -5   20.55    0.77
   2  -6  -5   18.89    0.81
  -2   6   5   21.72    0.77
  -2   6   5   20.99    0.86
   1  -6  -5    1.21    0.18
   1  -6  -5    1.70    0.23
   1  -6  -5    2.01    0.27
  -1   6   5    1.66    0.27
  -1   6   5    1.81    0.23
   0  -6  -5   22.37    0.88
   0  -6  -5   23.59    0.93
   0  -6  -5   22.90    0.93
   0   6   5   23.80    0.98
   0   6   5   23.03    0.88
   0   6   5   24.21    0.87
  -1  -6  -5   -0.17    0.24
  -1  -6  -5    0.14    0.21
  -1  -6  -5   -0.12    0.27
   1   6   5   -0.03    0.17
   1   6   5    0.02    0.20
   1   6   5    0.00    0.35
  -2  -6  -5    2.68    0.33
  -2  -6  -5    2.47    0.39
  -2  -6  -5    2.21    0.38
   2   6   5    2.43    0.51
   2   6   5    2.77    0.33
   2   6   5    2.65    0.38
  -3  -6  -5    3.65    0.46
  -3  -6  -5    3.49    0.50
  -3  -6  -5    3.73    0.53
   3   6   5    4.54    0.52
   3   6   5    3.90    0.52
  -6   7   5    4.99    0.62
  -6   7   5    4.31    0.68
  -5   7   5   13.42    0.74
  -5   7   5    8.97    0.69
  -5   7   5   11.55    0.56
   4  -7  -5    1.94    0.29
   4  -7  -5    1.20    0.38
  -4   7   5    1.03    0.30
  -4   7   5    1.34    0.21
  -4   7   5    1.42    0.31
   3  -7  -5    0.96    0.22
   3  -7  -5    0.52    0.29
   3  -7  -5    0.95    0.18
  -3   7   5    0.91    0.18
  -3   7   5    0.79    0.26
  -3   7   5    0.78    0.25
   2  -7  -5   19.09    0.80
   2  -7  -5   19.99    0.79
   2  -7  -5   19.72    0.87
  -2   7   5   20.29    0.89
  -2   7   5   20.89    0.77
   1  -7  -5    1.58    0.31
   1  -7  -5    1.65    0.26
   1  -7  -5    2.20    0.29
  -1   7   5    2.61    0.30
  -1   7   5    1.82    0.35
   0  -7  -5    0.93    0.24
   0  -7  -5    0.84    0.33
   0  -7  -5    0.99    0.29
   0   7   5    0.99    0.22
   0   7   5    0.16    0.38
  -1  -7  -5    1.17    0.36
  -1  -7  -5    1.12    0.29
  -1  -7  -5    1.35    0.42
   1   7   5    0.90    0.27
   1   7   5    1.31    0.49
   1   7   5    1.18    0.25
  -2  -7  -5    0.10    0.49
  -2  -7  -5   -0.23    0.38
  -2  -7  -5    0.19    0.36
   2   7   5    0.37    0.31
   2   7   5   -0.14    0.28
  -6   8   5   -0.45    0.42
  -6   8   5   -0.07    0.43
  -5   8   5    5.76    0.48
  -5   8   5    5.19    0.65
  -5   8   5    4.72    0.65
   4  -8  -5    2.78    0.34
   4  -8  -5    2.57    0.47
  -4   8   5    3.26    0.54
  -4   8   5    2.66    0.38
  -4   8   5    2.87    0.37
   3  -8  -5    3.35    0.44
   3  -8  -5    2.33    0.42
   3  -8  -5    2.03    0.28
  -3   8   5    2.17    0.39
  -3   8   5    2.57    0.34
  -3   8   5    2.94    0.49
   2  -8  -5    2.06    0.40
   2  -8  -5    2.07    0.33
   2  -8  -5    2.45    0.33
  -2   8   5    2.12    0.25
  -2   8   5    1.72    0.40
   1  -8  -5   10.66    0.69
   1  -8  -5    9.62    0.76
   1  -8  -5    9.85    0.63
  -1   8   5   10.72    0.80
  -1   8   5   10.07    0.53
   0  -8  -5    1.78    0.35
   0  -8  -5    0.76    0.44
   0  -8  -5    1.60    0.40
   0   8   5    1.06    0.27
   0   8   5    2.27    0.53
  -1  -8  -5    7.02    0.82
  -1  -8  -5    6.68    0.66
  -1  -8  -5    8.17    0.92
   1   8   5    6.79    0.58
   1   8   5    6.70    0.60
   1   8   5    6.13    0.75
  -5   9   5    1.49    0.47
  -5   9   5    2.21    0.50
  -5   9   5    1.00    0.33
   4  -9  -5   10.83    0.70
  -4   9   5   13.52    1.07
  -4   9   5   10.66    0.61
  -4   9   5   11.76    0.84
   3  -9  -5    0.46    0.51
   3  -9  -5    0.72    0.33
   3  -9  -5    1.09    0.33
  -3   9   5    0.69    0.27
  -3   9   5    0.65    0.46
  -3   9   5    0.60    0.37
   2  -9  -5    7.89    0.69
   2  -9  -5    7.72    0.65
   2  -9  -5    8.38    0.91
  -2   9   5    7.93    0.58
  -2   9   5    6.85    0.84
   1  -9  -5    7.72    0.79
   1  -9  -5    7.80    0.94
   1  -9  -5    8.00    0.68
  -1   9   5    8.24    0.57
  -1   9   5    8.05    0.99
   1   9  -6    6.19    0.95
  -1  -9   6    7.27    0.65
   0   9  -6    5.10    0.80
   0   9  -6    6.55    0.69
   0  -9   6    4.81    0.53
  -1   9  -6    1.28    0.37
  -1   9  -6    0.77    0.39
   1  -9   6    0.64    0.27
  -2   9  -6    0.54    0.37
  -2   9  -6    0.54    0.35
   2  -9   6    0.42    0.26
  -3   9  -6    0.60    0.38
  -3   9  -6    0.47    0.33
   3  -9   6    0.67    0.28
  -4   9  -6    5.09    0.54
  -4   9  -6    4.47    0.73
   4  -9   6    3.93    0.51
   2   8  -6    0.25    0.94
   2   8  -6    0.81    0.34
  -2  -8   6    1.91    0.37
   1   8  -6    0.25    0.17
   1   8  -6    0.34    0.43
   1   8  -6    0.05    0.27
  -1  -8   6   -0.08    0.24
   0   8  -6   20.09    0.96
   0   8  -6   22.45    0.95
   0  -8   6   22.05    0.90
  -1   8  -6    1.59    0.31
  -1   8  -6    1.87    0.33
   1  -8   6    1.22    0.22
  -2   8  -6    8.84    0.54
  -2   8  -6    7.80    0.62
   2  -8   6   10.27    0.53
  -3   8  -6    0.45    0.31
  -3   8  -6    0.69    0.26
   3  -8   6    0.84    0.22
  -4   8  -6    1.11    0.36
  -4   8  -6    0.66    0.23
   4  -8   6    0.84    0.26
  -5   8  -6   19.43    1.08
   5  -8   6   22.86    0.92
   3   7  -6    1.51    0.34
   3   7  -6    2.69    0.62
  -3  -7   6    1.55    0.66
  -3  -7   6    1.46    0.33
   2   7  -6    0.01    0.25
   2   7  -6    0.39    0.43
  -2  -7   6    0.55    0.25
  -2  -7   6    0.49    0.50
   1   7  -6    4.76    0.39
   1   7  -6    4.63    0.40
   1   7  -6    4.89    0.56
  -1  -7   6    4.52    0.71
  -1  -7   6    4.84    0.39
   0   7  -6   27.35    1.08
   0   7  -6   26.74    1.05
   0  -7   6   28.50    1.19
   0  -7   6   28.32    1.04
  -1   7  -6   18.69    0.81
  -1   7  -6   19.07    0.78
   1  -7   6   19.01    0.74
  -2   7  -6    0.63    0.21
  -2   7  -6    0.91    0.25
   2  -7   6    1.22    0.19
  -3   7  -6   38.58    1.28
  -3   7  -6   36.45    1.42
   3  -7   6   40.16    1.38
  -4   7  -6    0.07    0.29
   4  -7   6   -0.04    0.19
  -5   7  -6    1.92    0.40
   5  -7   6    2.41    0.28
   5  -7   6    2.60    0.28
  -6   7  -6   18.78    1.12
   6  -7   6   18.94    0.79
   6  -7   6   20.31    0.98
   4   6  -6    5.38    0.84
   4   6  -6    5.20    0.54
  -4  -6   6    5.14    0.56
  -4  -6   6    5.18    1.25
   3   6  -6    0.01    0.23
   3   6  -6    0.28    0.44
  -3  -6   6    0.26    0.24
  -3  -6   6    0.16    0.48
   2   6  -6   11.03    0.53
   2   6  -6   10.75    0.72
  -2  -6   6   11.01    0.53
  -2  -6   6   10.89    0.79
   1   6  -6    2.10    0.27
   1   6  -6    1.63    0.29
   1   6  -6    1.74    0.22
  -1  -6   6    1.35    0.18
  -1  -6   6    1.35    0.34
   0   6  -6    0.30    0.19
   0   6  -6    0.49    0.18
   0  -6   6    0.42    0.28
   0  -6   6    0.28    0.14
  -1   6  -6  100.49    3.32
  -1   6  -6  101.80    3.28
  -1   6  -6  101.05    3.28
   1  -6   6   89.33    3.15
   1  -6   6   94.32    2.98
  -2   6  -6   12.71    0.59
  -2   6  -6   14.43    0.63
  -2   6  -6   13.51    0.55
   2  -6   6   13.71    0.56
   2  -6   6   14.73    0.64
  -3   6  -6    0.35    0.18
  -3   6  -6    0.22    0.14
  -3   6  -6    0.79    0.24
   3  -6   6    0.53    0.15
  -4   6  -6   17.81    0.84
   4  -6   6   18.38    0.73
   4  -6   6   18.75    0.65
   4  -6   6   18.49    0.69
  -5   6  -6    0.15    0.29
   5  -6   6    0.02    0.18
  -6   6  -6    0.85    0.43
   6  -6   6    2.26    0.37
   4   5  -6   30.63    1.44
   4   5  -6   30.88    1.17
  -4  -5   6   35.88    1.55
  -4  -5   6   34.42    1.28
   3   5  -6    1.67    0.24
   3   5  -6    1.36    0.38
  -3  -5   6    1.29    0.41
  -3  -5   6    1.48    0.22
   2   5  -6    0.12    0.26
  -2  -5   6    0.24    0.31
  -2  -5   6    0.39    0.14
   1   5  -6   37.92    1.29
   1   5  -6   39.36    1.26
   1   5  -6   36.78    1.35
  -1  -5   6   38.03    1.31
  -1  -5   6   39.12    1.38
   0   5  -6    2.76    0.38
   0   5  -6    2.45    0.25
   0   5  -6    2.86    0.29
   0   5  -6    3.04    0.22
   0   5  -6    2.79    0.15
   0  -5   6    2.89    0.36
   0  -5   6    3.17    0.22
  -1   5  -6    0.37    0.14
  -1   5  -6    0.24    0.17
   1  -5   6    0.31    0.19
   1  -5   6    0.49    0.11
  -2   5  -6  163.32    5.06
  -2   5  -6  157.56    5.06
  -2   5  -6  157.36    5.15
   2  -5   6  162.52    5.05
   2  -5   6  154.86    5.04
  -3   5  -6    2.71    0.34
   3  -5   6    2.19    0.19
   3  -5   6    2.05    0.20
   3  -5   6    2.19    0.21
  -4   5  -6    0.72    0.24
   4  -5   6    0.95    0.25
   4  -5   6    0.80    0.15
  -5   5  -6    8.29    0.62
  -5   5  -6    8.12    0.56
   5  -5   6    8.77    0.39
   5  -5   6    8.35    0.51
  -6   5  -6    0.27    0.36
  -6   5  -6    0.63    0.41
   6  -5   6    0.23    0.28
   5   4  -6    1.21    0.64
   5   4  -6    1.41    0.32
   5   4  -6    1.93    0.33
  -5  -4   6    0.93    0.29
  -5  -4   6    1.16    1.04
   4   4  -6    8.60    0.50
   4   4  -6   10.03    0.52
   4   4  -6    8.67    0.80
  -4  -4   6    9.50    0.50
  -4  -4   6   10.95    0.82
   3   4  -6   27.20    1.09
   3   4  -6   26.33    0.95
   3   4  -6   25.64    0.96
  -3  -4   6   28.40    0.99
  -3  -4   6   27.55    1.14
   2   4  -6    4.36    0.40
   2   4  -6    5.44    0.31
   2   4  -6    4.51    0.28
  -2  -4   6    4.80    0.28
  -2  -4   6    5.22    0.46
   1   4  -6    9.91    0.40
   1   4  -6   10.30    0.48
   1   4  -6    9.98    0.40
   1   4  -6   10.00    0.44
  -1  -4   6   11.07    0.54
  -1  -4   6   10.93    0.43
   0   4  -6   18.13    0.66
   0   4  -6   17.68    0.67
   0   4  -6   17.90    0.60
   0   4  -6   18.22    0.63
   0  -4   6   19.10    0.71
   0  -4   6   18.71    0.66
   0  -4   6   18.33    0.68
   0  -4   6   18.82    0.62
  -1   4  -6    9.00    0.38
  -1   4  -6    9.30    0.41
  -1   4  -6    9.64    0.38
   1  -4   6    9.22    0.37
   1  -4   6    9.08    0.32
   1  -4   6    9.55    0.41
  -2   4  -6   29.91    1.07
   2  -4   6   32.15    1.03
   2  -4   6   31.41    1.06
  -3   4  -6   67.99    2.24
  -3   4  -6   66.39    2.27
   3  -4   6   66.57    2.15
  -4   4  -6   -0.06    0.18
  -4   4  -6    0.07    0.20
   4  -4   6    0.35    0.12
  -5   4  -6   15.94    0.74
  -5   4  -6   14.86    0.80
   5  -4   6   16.35    0.70
   5  -4   6   16.12    0.58
  -6   4  -6    0.03    0.33
   6  -4   6   -0.22    0.28
   6   3  -6    0.61    0.39
   6   3  -6    0.15    0.37
  -6  -3   6    0.93    0.67
  -6  -3   6    0.32    0.34
   5   3  -6    0.11    0.24
   5   3  -6    0.18    0.25
   5   3  -6    0.43    0.52
  -5  -3   6    0.40    0.46
   4   3  -6    0.19    0.34
   4   3  -6    0.11    0.17
   4   3  -6    0.28    0.19
  -4  -3   6    0.11    0.34
  -4  -3   6    0.17    0.16
   3   3  -6   24.98    0.91
   3   3  -6   24.89    0.99
   3   3  -6   25.27    0.89
  -3  -3   6   26.78    1.05
  -3  -3   6   26.43    0.92
   2   3  -6   24.29    0.84
   2   3  -6   23.68    0.87
   2   3  -6   24.05    0.87
   2   3  -6   25.22    0.92
  -2  -3   6   24.65    0.85
  -2  -3   6   25.14    0.94
   1   3  -6    2.37    0.18
   1   3  -6    2.09    0.20
   1   3  -6    1.95    0.15
   1   3  -6    2.24    0.23
  -1  -3   6    1.93    0.27
  -1  -3   6    1.93    0.30
  -1  -3   6    2.38    0.17
  -1  -3   6    2.62    0.21
  -1  -3   6    2.40    0.16
   0   3  -6    9.47    0.35
   0   3  -6    9.73    0.38
   0   3  -6    9.45    0.38
   0   3  -6    9.47    0.39
   0   3  -6    9.27    0.40
   0  -3   6    9.19    0.37
   0  -3   6    9.90    0.37
   0  -3   6    9.15    0.46
   0  -3   6   10.51    0.35
   0  -3   6    9.28    0.46
   0  -3   6   10.04    0.41
  -1   3  -6   54.10    1.79
  -1   3  -6   56.96    1.79
  -1   3  -6   56.69    1.84
   1  -3   6   53.91    1.77
   1  -3   6   54.69    1.80
   1  -3   6   51.93    1.83
   1  -3   6   56.76    1.76
   1  -3   6   55.35    1.75
   1  -3   6   55.58    1.76
  -2   3  -6    6.01    0.33
  -2   3  -6    5.82    0.33
   2  -3   6    5.80    0.25
   2  -3   6    5.20    0.42
   2  -3   6    6.39    0.25
  -3   3  -6   45.81    1.54
  -3   3  -6   43.98    1.56
   3  -3   6   46.68    1.52
  -4   3  -6   15.30    0.72
  -4   3  -6   16.94    0.70
   4  -3   6   17.19    0.59
   4  -3   6   16.51    0.65
  -5   3  -6    1.27    0.27
   5  -3   6    1.75    0.24
   5  -3   6    1.43    0.19
   5  -3   6    1.44    0.22
  -6   3  -6    5.70    0.63
   6  -3   6    6.01    0.52
   6   2  -6    0.39    0.75
   6   2  -6    0.70    0.31
   6   2  -6    0.39    0.32
  -6  -2   6    1.28    0.56
  -6  -2   6    0.44    0.27
   5   2  -6    8.18    0.49
   5   2  -6    7.40    0.78
   5   2  -6    7.43    0.46
  -5  -2   6    7.33    0.73
  -5  -2   6    7.68    0.41
   4   2  -6    6.82    0.39
   4   2  -6    6.16    0.61
  -4  -2   6    7.33    0.57
  -4  -2   6    6.45    0.33
   3   2  -6    0.32    0.12
   3   2  -6    0.11    0.20
   3   2  -6    0.28    0.21
   3   2  -6    0.64    0.14
  -3  -2   6    0.70    0.21
  -3  -2   6    0.52    0.10
   2   2  -6  105.52    3.40
   2   2  -6  106.44    3.39
   2   2  -6  109.69    3.43
   2   2  -6  102.64    3.43
  -2  -2   6  106.37    3.42
  -2  -2   6  105.22    3.42
  -2  -2   6  104.52    3.44
  -2  -2   6  112.07    3.47
   1   2  -6   51.11    1.70
   1   2  -6   52.23    1.70
   1   2  -6   50.89    1.66
   1   2  -6   51.57    1.70
   1   2  -6   51.82    1.67
  -1  -2   6   50.63    1.74
  -1  -2   6   51.81    1.69
  -1  -2   6   52.79    1.68
  -1  -2   6   54.42    1.73
   0   2  -6    9.61    0.37
   0   2  -6    9.51    0.35
   0   2  -6    9.32    0.35
   0   2  -6    9.76    0.39
   0  -2   6    9.72    0.38
   0  -2   6    9.36    0.34
   0  -2   6    9.06    0.41
   0  -2   6    9.66    0.33
   0  -2   6    8.83    0.42
  -1   2  -6   17.40    0.61
  -1   2  -6   16.77    0.56
  -1   2  -6   17.44    0.56
  -1   2  -6   16.13    0.62
   1  -2   6   16.17    0.62
   1  -2   6   16.50    0.56
   1  -2   6   17.07    0.56
   1  -2   6   16.08    0.63
   1  -2   6   16.33    0.64
  -2   2  -6   16.88    0.64
  -2   2  -6   16.32    0.64
   2  -2   6   16.29    0.68
   2  -2   6   17.22    0.58
   2  -2   6   16.74    0.66
  -3   2  -6    6.27    0.39
  -3   2  -6    7.07    0.38
   3  -2   6    6.40    0.44
   3  -2   6    7.07    0.31
  -4   2  -6   29.46    1.10
   4  -2   6   28.74    0.99
   4  -2   6   28.25    1.00
  -5   2  -6    2.74    0.34
   5  -2   6    2.78    0.34
   5  -2   6    3.29    0.23
  -6   2  -6    3.12    0.45
   6  -2   6    3.91    0.48
   6   1  -6   -0.03    0.58
   6   1  -6    0.12    0.28
   6   1  -6    0.07    0.24
  -6  -1   6   -0.11    0.50
  -6  -1   6   -0.03    0.21
   5   1  -6    2.45    0.46
   5   1  -6    2.56    0.30
   5   1  -6    2.65    0.36
  -5  -1   6    3.29    0.41
  -5  -1   6    3.31    0.27
   4   1  -6   28.47    1.13
   4   1  -6   28.72    1.03
   4   1  -6   30.08    1.12
   4   1  -6   31.06    1.06
  -4  -1   6   30.26    1.15
  -4  -1   6   29.97    1.01
   3   1  -6    3.99    0.35
   3   1  -6    4.29    0.22
   3   1  -6    3.88    0.29
   3   1  -6    4.05    0.26
  -3  -1   6    4.22    0.21
  -3  -1   6    3.95    0.36
  -3  -1   6    4.24    0.25
   2   1  -6   23.35    0.79
   2   1  -6   23.06    0.82
   2   1  -6   24.29    0.85
   2   1  -6   24.35    0.78
   2   1  -6   22.73    0.83
  -2  -1   6   24.08    0.80
  -2  -1   6   22.75    0.85
  -2  -1   6   23.20    0.81
  -2  -1   6   24.59    0.80
   1   1  -6   54.32    1.70
   1   1  -6   50.36    1.70
   1   1  -6   50.92    1.65
   1   1  -6   51.34    1.67
   1   1  -6   51.72    1.70
  -1  -1   6   51.64    1.66
  -1  -1   6   51.41    1.63
  -1  -1   6   50.04    1.69
  -1  -1   6   51.90    1.68
   0   1  -6    4.83    0.23
   0   1  -6    4.84    0.22
   0   1  -6    4.81    0.22
   0   1  -6    4.54    0.24
   0   1  -6    4.96    0.20
   0  -1   6    4.82    0.26
   0  -1   6    4.56    0.27
   0  -1   6    4.68    0.24
   0  -1   6    5.08    0.20
   0  -1   6    4.85    0.20
  -1   1  -6   24.15    0.78
  -1   1  -6   23.50    0.82
  -1   1  -6   23.84    0.84
  -1   1  -6   23.52    0.82
  -1   1  -6   24.51    0.78
   1  -1   6   23.05    0.82
   1  -1   6   24.07    0.76
   1  -1   6   23.16    0.82
   1  -1   6   22.56    0.79
   1  -1   6   25.37    0.83
   1  -1   6   23.44    0.85
  -2   1  -6    2.25    0.22
   2  -1   6    2.49    0.24
   2  -1   6    3.00    0.16
   2  -1   6    2.75    0.34
  -3   1  -6    0.91    0.16
   3  -1   6    1.10    0.14
   3  -1   6    1.67    0.27
   3  -1   6    1.52    0.20
  -4   1  -6   31.21    1.07
  -4   1  -6   31.90    1.07
  -4   1  -6   33.06    1.32
   4  -1   6   30.70    1.06
   4  -1   6   30.55    1.05
   4  -1   6   29.10    1.08
  -5   1  -6    1.05    0.30
  -5   1  -6    0.86    0.22
   5  -1   6    0.86    0.34
   5  -1   6    0.74    0.21
  -6   1  -6    1.06    0.31
  -6   1  -6    0.94    0.43
   6  -1   6    1.37    0.33
   7   0  -6   10.22    1.05
   7   0  -6    8.67    0.75
  -7   0   6    9.90    0.83
  -7   0   6    8.82    1.25
   6   0  -6   11.21    0.59
   6   0  -6   10.77    1.00
  -6   0   6   11.86    0.84
   5   0  -6   -0.06    0.15
   5   0  -6    0.06    0.33
  -5   0   6    0.07    0.12
  -5   0   6    0.04    0.29
   4   0  -6    2.06    0.27
   4   0  -6    2.51    0.22
   4   0  -6    1.92    0.27
  -4   0   6    1.85    0.23
  -4   0   6    1.80    0.16
  -4   0   6    1.53    0.25
   3   0  -6   20.79    0.73
   3   0  -6   21.85    0.81
   3   0  -6   21.19    0.74
  -3   0   6   19.10    0.76
  -3   0   6   20.40    0.71
   2   0  -6   16.79    0.57
   2   0  -6   16.75    0.63
   2   0  -6   16.67    0.61
  -2   0   6   15.81    0.57
  -2   0   6   16.83    0.59
  -2   0   6   15.90    0.62
   1   0  -6   12.61    0.42
   1   0  -6   12.97    0.48
   1   0  -6   13.03    0.48
   1   0  -6   12.99    0.47
   1   0  -6   12.68    0.50
  -1   0   6   12.84    0.49
  -1   0   6   13.22    0.50
  -1   0   6   12.89    0.46
   0   0  -6    0.71    0.11
   0   0  -6    0.65    0.12
   0   0  -6    0.74    0.12
   0   0  -6    0.55    0.09
   0   0  -6    0.45    0.08
   0   0   6    0.80    0.10
   0   0   6    0.50    0.10
   0   0   6    0.70    0.11
   0   0   6    0.58    0.13
  -1   0  -6   40.24    1.35
  -1   0  -6   40.33    1.30
  -1   0  -6   39.20    1.31
  -1   0  -6   40.53    1.32
   1   0   6   40.83    1.34
   1   0   6   40.88    1.38
   1   0   6   40.08    1.34
   1   0   6   40.22    1.37
   1   0   6   41.79    1.31
   1   0   6   41.07    1.32
  -2   0  -6   10.40    0.39
  -2   0  -6   10.39    0.40
  -2   0  -6   10.47    0.47
   2   0   6   11.30    0.39
   2   0   6   10.09    0.44
   2   0   6   10.45    0.42
   2   0   6   10.50    0.42
  -3   0  -6    0.35    0.17
  -3   0  -6    0.56    0.16
  -3   0  -6    0.51    0.13
   3   0   6    0.34    0.14
   3   0   6    0.32    0.20
   3   0   6    0.56    0.12
   3   0   6    0.39    0.19
  -4   0  -6    8.96    0.43
  -4   0  -6    8.79    0.54
   4   0   6    8.33    0.41
   4   0   6    9.05    0.42
  -5   0  -6   16.08    0.85
  -5   0  -6   16.45    0.73
   5   0   6   18.34    0.76
  -6   0  -6   -0.03    0.39
  -6   0  -6    0.31    0.44
   6   0   6    0.04    0.31
   7  -1  -6    0.36    0.28
  -7   1   6   -0.21    0.38
  -7   1   6    0.52    0.59
   6  -1  -6   14.68    0.67
   6  -1  -6   15.45    1.00
  -6   1   6   13.49    0.85
   5  -1  -6    6.01    0.59
   5  -1  -6    5.81    0.36
  -5   1   6    5.42    0.25
  -5   1   6    4.62    0.51
   4  -1  -6    0.34    0.21
   4  -1  -6    0.68    0.13
  -4   1   6    0.45    0.09
  -4   1   6    0.28    0.12
  -4   1   6    0.27    0.26
   3  -1  -6    6.44    0.28
   3  -1  -6    6.21    0.37
   3  -1  -6    6.31    0.29
  -3   1   6    6.10    0.38
  -3   1   6    6.12    0.30
  -3   1   6    6.49    0.29
   2  -1  -6   95.98    3.13
   2  -1  -6  100.48    3.16
   2  -1  -6   97.16    3.11
  -2   1   6   94.16    3.04
  -2   1   6   95.30    3.03
  -2   1   6   94.54    3.01
  -2   1   6   95.32    3.07
   1  -1  -6   16.42    0.60
   1  -1  -6   16.51    0.58
   1  -1  -6   16.53    0.58
  -1   1   6   16.11    0.57
  -1   1   6   16.31    0.59
  -1   1   6   16.62    0.60
   0  -1  -6   72.80    2.27
   0  -1  -6   69.51    2.28
   0  -1  -6   70.20    2.26
   0  -1  -6   68.55    2.26
   0   1   6   72.50    2.31
   0   1   6   69.31    2.29
   0   1   6   71.69    2.29
  -1  -1  -6    1.39    0.14
  -1  -1  -6    1.29    0.19
  -1  -1  -6    1.30    0.15
  -1  -1  -6    1.44    0.21
  -1  -1  -6    1.46    0.17
   1   1   6    1.92    0.22
   1   1   6    1.28    0.19
   1   1   6    1.35    0.13
   1   1   6    1.67    0.15
  -2  -1  -6   17.80    0.68
  -2  -1  -6   17.21    0.62
  -2  -1  -6   16.73    0.63
   2   1   6   16.65    0.59
   2   1   6   17.23    0.67
   2   1   6   16.61    0.63
  -3  -1  -6   15.23    0.67
  -3  -1  -6   15.88    0.60
  -3  -1  -6   15.45    0.68
   3   1   6   15.66    0.66
   3   1   6   15.48    0.59
  -4  -1  -6    0.30    0.22
  -4  -1  -6    0.40    0.23
   4   1   6    0.54    0.19
  -5  -1  -6    3.02    0.38
  -5  -1  -6    2.93    0.42
   5   1   6    3.72    0.43
   7  -2  -6   -0.18    0.28
  -7   2   6    0.05    0.87
  -7   2   6   -0.19    0.30
   6  -2  -6    4.94    0.40
   6  -2  -6    4.59    0.56
  -6   2   6    5.92    0.39
  -6   2   6    4.95    0.64
   5  -2  -6   32.53    1.29
   5  -2  -6   34.56    1.18
  -5   2   6   33.47    1.27
  -5   2   6   33.62    1.11
  -5   2   6   33.75    1.20
  -5   2   6   34.09    1.22
   4  -2  -6    0.78    0.22
   4  -2  -6    0.88    0.24
   4  -2  -6    0.99    0.14
  -4   2   6    0.78    0.14
  -4   2   6    0.60    0.15
  -4   2   6    0.43    0.12
  -4   2   6    0.45    0.16
  -4   2   6    0.85    0.22
   3  -2  -6   21.94    0.83
  -3   2   6   22.04    0.73
  -3   2   6   22.04    0.76
  -3   2   6   22.67    0.77
  -3   2   6   22.13    0.82
  -3   2   6   20.36    0.77
   2  -2  -6   44.83    1.53
   2  -2  -6   47.03    1.51
   2  -2  -6   45.69    1.48
  -2   2   6   44.89    1.53
  -2   2   6   47.43    1.52
  -2   2   6   46.66    1.52
  -2   2   6   46.07    1.54
  -2   2   6   48.88    1.57
   1  -2  -6   32.31    1.10
   1  -2  -6   32.89    1.09
   1  -2  -6   32.71    1.06
   1  -2  -6   31.86    1.09
  -1   2   6   31.97    1.09
  -1   2   6   32.44    1.06
  -1   2   6   31.31    1.07
   0  -2  -6   42.47    1.38
   0  -2  -6   39.87    1.36
   0  -2  -6   42.05    1.39
   0  -2  -6   40.08    1.33
   0   2   6   42.72    1.39
   0   2   6   42.10    1.36
   0   2   6   41.09    1.40
  -1  -2  -6   11.94    0.52
  -1  -2  -6   11.71    0.50
  -1  -2  -6   11.70    0.46
  -1  -2  -6   12.75    0.43
  -1  -2  -6   11.40    0.46
   1   2   6   12.36    0.48
   1   2   6   13.06    0.51
   1   2   6   11.81    0.45
  -2  -2  -6    4.95    0.30
  -2  -2  -6    4.53    0.34
   2   2   6    5.64    0.38
   2   2   6    5.34    0.28
  -3  -2  -6   10.77    0.51
  -3  -2  -6   11.00    0.59
   3   2   6    9.63    0.58
   3   2   6   10.29    0.46
  -4  -2  -6    0.44    0.28
  -4  -2  -6    0.71    0.28
   4   2   6    0.99    0.22
  -5  -2  -6    0.17    0.39
  -5  -2  -6   -0.20    0.36
   5   2   6    0.24    0.30
   7  -3  -6   12.21    0.68
  -7   3   6   12.15    1.51
   6  -3  -6    3.18    0.54
   6  -3  -6    3.15    0.37
  -6   3   6    2.78    0.46
  -6   3   6    2.72    0.41
   5  -3  -6   43.38    1.59
   5  -3  -6   43.34    1.49
  -5   3   6   42.39    1.48
  -5   3   6   41.37    1.37
  -5   3   6   42.38    1.46
  -5   3   6   42.26    1.51
   4  -3  -6    0.76    0.24
  -4   3   6    0.50    0.13
  -4   3   6    0.77    0.17
  -4   3   6    0.08    0.20
  -4   3   6    0.86    0.16
   3  -3  -6    6.14    0.39
  -3   3   6    5.82    0.32
  -3   3   6    6.18    0.38
  -3   3   6    5.56    0.30
  -3   3   6    5.80    0.29
   2  -3  -6   22.70    0.83
   2  -3  -6   22.73    0.78
   2  -3  -6   23.75    0.84
  -2   3   6   23.26    0.84
  -2   3   6   21.97    0.81
  -2   3   6   23.58    0.80
  -2   3   6   22.97    0.80
   1  -3  -6    5.54    0.28
   1  -3  -6    5.70    0.27
   1  -3  -6    5.64    0.31
   1  -3  -6    5.50    0.30
  -1   3   6    4.82    0.30
  -1   3   6    4.90    0.24
   0  -3  -6    8.68    0.40
   0  -3  -6    8.98    0.38
   0  -3  -6    9.09    0.39
   0   3   6    8.82    0.42
   0   3   6    8.96    0.37
   0   3   6    9.02    0.35
  -1  -3  -6    6.99    0.39
  -1  -3  -6    7.48    0.39
  -1  -3  -6    7.16    0.40
  -1  -3  -6    7.97    0.30
   1   3   6    8.31    0.45
   1   3   6    8.20    0.35
   1   3   6    8.02    0.37
  -2  -3  -6    0.86    0.19
   2   3   6    1.09    0.16
   2   3   6    0.98    0.27
  -3  -3  -6    0.32    0.23
  -3  -3  -6    0.75    0.24
   3   3   6    0.52    0.18
  -4  -3  -6    1.22    0.36
  -4  -3  -6    1.92    0.36
   4   3   6    2.51    0.31
  -5  -3  -6    0.86    0.51
  -5  -3  -6    0.95    0.48
   5   3   6    0.56    0.35
   7  -4  -6    9.77    0.65
  -7   4   6    9.96    0.78
  -7   4   6    9.27    1.08
   6  -4  -6    6.27    0.46
   6  -4  -6    6.42    0.78
  -6   4   6    6.90    0.56
  -6   4   6    6.28    0.64
   5  -4  -6    6.88    0.62
  -5   4   6    6.43    0.52
  -5   4   6    7.00    0.46
  -5   4   6    6.78    0.41
  -5   4   6    6.86    0.38
   4  -4  -6   26.43    1.03
  -4   4   6   24.63    0.89
  -4   4   6   24.20    0.95
  -4   4   6   26.17    0.88
  -4   4   6   23.73    0.92
   3  -4  -6   14.92    0.64
  -3   4   6   14.05    0.56
  -3   4   6   13.68    0.53
  -3   4   6   13.52    0.60
   2  -4  -6    5.21    0.26
   2  -4  -6    4.74    0.34
   2  -4  -6    4.59    0.33
  -2   4   6    4.92    0.26
  -2   4   6    5.17    0.35
   1  -4  -6   14.04    0.55
   1  -4  -6   14.46    0.56
   1  -4  -6   14.49    0.58
   1  -4  -6   13.96    0.56
  -1   4   6   15.05    0.56
  -1   4   6   15.09    0.62
   0  -4  -6   10.55    0.56
   0  -4  -6   10.10    0.48
   0   4   6   10.98    0.44
   0   4   6   11.20    0.52
   0   4   6   10.05    0.44
  -1  -4  -6    4.53    0.37
  -1  -4  -6    4.88    0.33
  -1  -4  -6    3.65    0.34
  -1  -4  -6    4.90    0.23
   1   4   6    4.72    0.28
   1   4   6    4.11    0.29
   1   4   6    4.34    0.44
  -2  -4  -6    6.93    0.43
  -2  -4  -6    7.43    0.51
  -2  -4  -6    5.04    0.45
   2   4   6    6.48    0.39
   2   4   6    6.76    0.60
   2   4   6    6.95    0.38
  -3  -4  -6   -0.08    0.28
  -3  -4  -6   -0.19    0.26
   3   4   6    0.03    0.21
  -4  -4  -6    2.97    0.49
   4   4   6    3.41    0.39
   7  -5  -6    0.34    0.33
  -7   5   6    0.17    0.52
  -7   5   6    0.53    0.40
   6  -5  -6   18.33    0.81
  -6   5   6   19.06    0.91
  -6   5   6   18.41    0.88
   5  -5  -6   -0.26    0.36
  -5   5   6    0.44    0.25
  -5   5   6    0.37    0.28
  -5   5   6    0.10    0.18
   4  -5  -6   30.19    1.15
  -4   5   6   30.94    1.17
  -4   5   6   32.45    1.16
  -4   5   6   31.39    1.11
   3  -5  -6   13.09    0.62
  -3   5   6   13.42    0.55
  -3   5   6   15.24    0.64
  -3   5   6   13.36    0.59
   2  -5  -6   21.26    0.79
   2  -5  -6   22.03    0.76
   2  -5  -6   20.11    0.82
  -2   5   6   22.07    0.79
   1  -5  -6   37.16    1.28
   1  -5  -6   36.53    1.28
  -1   5   6   37.25    1.26
  -1   5   6   36.73    1.31
   0  -5  -6   15.97    0.68
   0  -5  -6   15.29    0.68
   0  -5  -6   16.75    0.66
   0   5   6   15.76    0.63
   0   5   6   16.61    0.63
   0   5   6   16.58    0.74
  -1  -5  -6    1.32    0.26
  -1  -5  -6    2.45    0.38
  -1  -5  -6    1.23    0.20
   1   5   6    1.69    0.34
   1   5   6    1.77    0.22
   1   5   6    1.67    0.23
  -2  -5  -6   18.61    0.80
  -2  -5  -6   17.98    0.84
  -2  -5  -6   17.89    0.87
   2   5   6   18.50    0.96
   2   5   6   17.97    0.74
   2   5   6   16.93    0.73
  -3  -5  -6    0.03    0.34
  -3  -5  -6    0.26    0.37
   3   5   6    0.13    0.26
   3   5   6   -0.25    0.24
  -7   6   6    1.09    0.44
  -7   6   6    0.60    0.46
  -6   6   6   17.43    0.76
  -6   6   6   15.41    0.91
  -6   6   6   15.50    0.85
   5  -6  -6   15.34    0.89
  -5   6   6   13.29    0.73
  -5   6   6   14.44    0.73
  -5   6   6   13.71    0.63
   4  -6  -6    0.46    0.32
  -4   6   6    0.40    0.23
  -4   6   6    0.45    0.17
  -4   6   6    0.37    0.25
   3  -6  -6   71.68    2.41
   3  -6  -6   71.22    2.30
  -3   6   6   70.66    2.43
  -3   6   6   73.10    2.36
   2  -6  -6    5.68    0.35
   2  -6  -6    5.04    0.45
   2  -6  -6    5.00    0.37
  -2   6   6    5.06    0.46
  -2   6   6    5.92    0.33
   1  -6  -6    0.61    0.23
   1  -6  -6    0.42    0.19
   1  -6  -6    0.79    0.21
  -1   6   6    0.67    0.16
  -1   6   6    0.68    0.27
   0  -6  -6   27.00    1.07
   0  -6  -6   29.43    1.05
   0  -6  -6   26.27    1.07
   0   6   6   29.64    1.05
   0   6   6   28.05    1.15
  -1  -6  -6    0.24    0.25
  -1  -6  -6    0.07    0.26
  -1  -6  -6    0.11    0.29
   1   6   6    0.34    0.20
   1   6   6    0.17    0.21
   1   6   6    0.47    0.40
  -2  -6  -6    2.74    0.37
  -2  -6  -6    2.41    0.42
  -2  -6  -6    3.02    0.67
   2   6   6    2.72    0.68
   2   6   6    2.16    0.30
   2   6   6    2.29    0.32
  -3  -6  -6    6.33    0.93
  -3  -6  -6    6.24    0.81
   3   6   6    6.57    0.60
   3   6   6    5.99    0.59
  -6   7   6    0.29    0.30
  -6   7   6   -0.15    0.38
  -6   7   6    0.16    0.43
  -5   7   6   17.59    0.90
  -5   7   6   18.72    0.78
  -5   7   6   17.83    0.89
  -4   7   6    5.00    0.53
  -4   7   6    4.35    0.50
   3  -7  -6    0.47    0.31
   3  -7  -6    0.76    0.23
   3  -7  -6    0.98    0.20
  -3   7   6    0.67    0.26
  -3   7   6    0.97    0.30
  -3   7   6    0.55    0.19
   2  -7  -6   16.09    0.72
   2  -7  -6   17.35    0.81
   2  -7  -6   16.73    0.73
  -2   7   6   16.74    0.83
  -2   7   6   17.28    0.69
   1  -7  -6   18.61    0.88
   1  -7  -6   20.43    0.90
   1  -7  -6   18.95    0.82
  -1   7   6   19.58    0.84
  -1   7   6   22.15    0.97
   0  -7  -6    1.11    0.26
   0  -7  -6    1.85    0.37
   0  -7  -6    1.37    0.32
   0   7   6    1.52    0.25
   0   7   6    1.14    0.44
  -1  -7  -6    8.22    0.76
  -1  -7  -6    9.24    0.72
  -1  -7  -6    7.92    0.61
   1   7   6   10.19    0.57
   1   7   6    9.09    0.59
   1   7   6    8.38    0.93
  -2  -7  -6    0.53    0.39
  -2  -7  -6    0.41    0.49
  -2  -7  -6    0.46    0.44
   2   7   6    0.18    0.31
   2   7   6    0.74    0.37
  -6   8   6    0.99    0.36
  -6   8   6    1.22    0.48
  -5   8   6    1.23    0.40
  -5   8   6    0.75    0.41
  -5   8   6    0.66    0.28
   4  -8  -6   20.14    1.07
  -4   8   6   19.19    0.77
  -4   8   6   20.17    0.94
  -4   8   6   16.05    0.91
   3  -8  -6   -0.07    0.24
   3  -8  -6    0.49    0.41
   3  -8  -6   -0.15    0.26
  -3   8   6    0.05    0.28
  -3   8   6    0.05    0.36
  -3   8   6    0.00    0.24
   2  -8  -6    4.73    0.53
   2  -8  -6    5.81    0.52
   2  -8  -6    4.76    0.69
  -2   8   6    5.98    0.70
  -2   8   6    5.87    0.44
   1  -8  -6    2.95    0.35
   1  -8  -6    3.16    0.47
   1  -8  -6    3.91    0.57
  -1   8   6    3.39    0.41
  -1   8   6    2.18    0.48
   0  -8  -6   12.34    0.94
   0  -8  -6   12.62    0.75
   0  -8  -6   12.97    0.84
   0   8   6   13.00    0.67
   0   8   6   11.62    1.02
  -1  -8  -6   12.52    0.97
  -1  -8  -6   15.45    0.88
  -1  -8  -6   13.56    1.07
   1   8   6   15.91    0.82
   1   8   6   15.46    0.80
   1   8   6   12.53    1.28
  -5   9   6    1.91    0.52
  -4   9   6    2.14    0.34
  -4   9   6    0.86    0.48
  -4   9   6    1.72    0.46
   3  -9  -6   11.30    0.73
   3  -9  -6   12.91    0.77
  -3   9   6   10.58    0.80
  -3   9   6   11.37    0.92
  -3   9   6   10.98    0.62
   2  -9  -6    0.58    0.51
   2  -9  -6   -0.14    0.34
   2  -9  -6   -0.04    0.38
  -2   9   6    0.21    0.30
  -2   9   6    0.31    0.51
   1  -9  -6   12.83    0.98
   1  -9  -6   17.29    0.97
   1  -9  -6   15.88    1.17
  -1   9   6   15.62    0.76
  -1   9   6   14.91    1.19
   0   9  -7   16.56    0.93
   0   9  -7   16.32    0.99
   0  -9   7   17.72    0.86
  -1   9  -7   -0.13    0.40
  -1   9  -7    0.06    0.36
   1  -9   7    0.38    0.28
  -2   9  -7    2.08    0.44
  -2   9  -7    2.12    0.39
   2  -9   7    2.31    0.34
  -3   9  -7   12.53    0.72
  -3   9  -7   13.02    0.87
   3  -9   7   13.81    0.71
  -4   9  -7    1.01    0.48
  -4   9  -7    0.91    0.50
   4  -9   7    1.24    0.33
   2   8  -7    2.26    0.61
   2   8  -7    2.66    0.39
  -2  -8   7    2.45    0.43
   1   8  -7    0.75    0.45
   1   8  -7    0.55    0.28
  -1  -8   7    0.71    0.29
   0   8  -7   12.41    0.71
   0   8  -7   11.00    0.75
   0  -8   7   12.46    0.63
  -1   8  -7    0.28    0.28
  -1   8  -7    0.14    0.30
   1  -8   7    0.37    0.22
  -2   8  -7    0.18    0.27
  -2   8  -7    0.33    0.30
   2  -8   7    0.10    0.21
  -3   8  -7    8.34    0.52
  -3   8  -7    9.14    0.68
   3  -8   7    9.77    0.54
  -4   8  -7    2.88    0.46
   4  -8   7    3.66    0.43
  -5   8  -7    0.13    0.46
   5  -8   7    0.09    0.30
   3   7  -7    1.10    0.63
   3   7  -7    0.38    0.31
  -3  -7   7    0.47    0.31
  -3  -7   7    0.17    0.69
   2   7  -7    3.49    0.51
   2   7  -7    3.19    0.44
  -2  -7   7    3.09    0.61
  -2  -7   7    3.14    0.33
   1   7  -7    1.69    0.25
   1   7  -7    1.22    0.36
   1   7  -7    2.04    0.29
  -1  -7   7    1.34    0.24
  -1  -7   7    1.44    0.48
   0   7  -7   13.34    0.68
   0   7  -7   12.80    0.65
   0  -7   7   14.84    0.64
  -1   7  -7    4.53    0.45
  -1   7  -7    4.97    0.44
   1  -7   7    5.00    0.36
  -2   7  -7    2.08    0.31
  -2   7  -7    2.23    0.36
   2  -7   7    2.20    0.29
  -3   7  -7    2.10    0.33
  -3   7  -7    1.83    0.22
   3  -7   7    2.44    0.32
  -4   7  -7   13.02    0.79
   4  -7   7   13.75    0.60
  -5   7  -7    3.96    0.51
   5  -7   7    3.00    0.41
   5  -7   7    3.52    0.31
   4   6  -7    7.09    0.59
   4   6  -7    5.44    0.78
  -4  -6   7    7.16    0.61
   3   6  -7    0.48    0.25
   3   6  -7   -0.46    0.46
  -3  -6   7    0.41    0.53
  -3  -6   7    0.51    0.26
   2   6  -7    7.30    0.64
   2   6  -7    7.71    0.45
  -2  -6   7    7.49    0.79
  -2  -6   7    9.00    0.48
   1   6  -7   13.42    0.57
   1   6  -7   13.72    0.69
   1   6  -7   13.62    0.56
  -1  -6   7   15.32    0.82
  -1  -6   7   13.69    0.60
   0   6  -7    4.95    0.37
   0   6  -7    4.02    0.41
   0  -6   7    4.76    0.31
   0  -6   7    4.41    0.52
  -1   6  -7   38.59    1.39
  -1   6  -7   39.13    1.37
  -1   6  -7   39.93    1.35
   1  -6   7   40.66    1.41
   1  -6   7   39.09    1.36
  -2   6  -7    1.67    0.25
  -2   6  -7    2.66    0.35
  -2   6  -7    2.16    0.28
   2  -6   7    1.98    0.24
  -3   6  -7    0.71    0.24
   3  -6   7    0.94    0.17
  -4   6  -7    3.14    0.48
   4  -6   7    3.52    0.24
   4  -6   7    3.06    0.35
   4  -6   7    2.94    0.29
  -5   6  -7    4.02    0.60
   5  -6   7    4.47    0.35
   5  -6   7    4.58    0.37
  -6   6  -7   -0.12    0.46
   6  -6   7   -0.29    0.34
   4   5  -7   20.49    0.86
   4   5  -7   19.35    1.18
  -4  -5   7   21.51    1.25
  -4  -5   7   21.94    0.89
   3   5  -7    3.42    0.36
   3   5  -7    4.10    0.65
  -3  -5   7    3.20    0.35
  -3  -5   7    3.44    0.48
   2   5  -7    0.53    0.27
  -2  -5   7    0.70    0.16
  -2  -5   7    0.62    0.34
   1   5  -7   41.64    1.45
   1   5  -7   41.17    1.40
   1   5  -7   41.14    1.37
  -1  -5   7   42.31    1.51
  -1  -5   7   43.03    1.53
   0   5  -7   -0.01    0.17
   0   5  -7    0.24    0.15
   0   5  -7    0.11    0.09
   0   5  -7   -0.01    0.22
   0  -5   7   -0.14    0.23
   0  -5   7    0.05    0.10
  -1   5  -7   14.71    0.62
  -1   5  -7   15.18    0.59
  -1   5  -7   14.73    0.58
   1  -5   7   15.20    0.65
   1  -5   7   15.32    0.57
  -2   5  -7   25.85    0.87
  -2   5  -7   26.22    0.97
  -2   5  -7   24.61    0.86
   2  -5   7   23.64    0.83
  -3   5  -7   13.38    0.66
   3  -5   7   14.53    0.52
   3  -5   7   15.26    0.56
  -4   5  -7    4.03    0.45
   4  -5   7    4.51    0.28
   4  -5   7    4.10    0.27
  -5   5  -7    2.25    0.34
  -5   5  -7    2.80    0.42
   5  -5   7    2.07    0.30
   5  -5   7    2.77    0.29
  -6   5  -7    0.20    0.43
  -6   5  -7    0.61    0.39
   6  -5   7    0.25    0.31
   5   4  -7    5.68    0.52
   5   4  -7    5.90    0.56
   5   4  -7    3.77    0.73
  -5  -4   7    4.90    0.53
   4   4  -7    2.70    0.48
   4   4  -7    3.14    0.40
   4   4  -7    2.22    0.28
  -4  -4   7    2.77    0.35
  -4  -4   7    2.34    0.49
   3   4  -7   19.33    0.77
   3   4  -7   21.84    0.81
   3   4  -7   19.75    0.92
  -3  -4   7   21.15    0.77
  -3  -4   7   19.85    0.97
   2   4  -7    0.91    0.15
   2   4  -7    1.09    0.17
   2   4  -7    0.63    0.23
  -2  -4   7    0.86    0.27
  -2  -4   7    1.05    0.15
   1   4  -7    1.60    0.22
   1   4  -7    1.24    0.18
   1   4  -7    1.27    0.16
   1   4  -7    1.54    0.21
  -1  -4   7    1.43    0.24
  -1  -4   7    1.00    0.13
   0   4  -7   15.07    0.57
   0   4  -7   14.80    0.57
   0   4  -7   13.92    0.51
   0   4  -7   15.08    0.59
   0  -4   7   14.90    0.55
   0  -4   7   14.48    0.57
   0  -4   7   15.46    0.61
  -1   4  -7    1.80    0.22
  -1   4  -7    1.78    0.20
   1  -4   7    1.58    0.16
   1  -4   7    1.76    0.13
   1  -4   7    1.97    0.29
  -2   4  -7   45.98    1.58
   2  -4   7   49.27    1.55
   2  -4   7   47.81    1.58
   2  -4   7   47.49    1.59
  -3   4  -7    0.14    0.18
  -3   4  -7    0.05    0.17
   3  -4   7    0.10    0.10
   3  -4   7    0.17    0.11
  -4   4  -7    3.02    0.41
   4  -4   7    3.28    0.24
   4  -4   7    3.76    0.32
  -5   4  -7   16.88    0.87
  -5   4  -7   16.03    0.80
   5  -4   7   15.62    0.57
   5  -4   7   15.86    0.68
   5  -4   7   14.80    0.72
  -6   4  -7    1.39    0.40
   6  -4   7    1.28    0.32
   5   3  -7   23.97    0.94
   5   3  -7   22.98    0.95
   5   3  -7   22.80    1.25
  -5  -3   7   24.41    0.92
  -5  -3   7   23.01    1.24
   4   3  -7    0.15    0.18
   4   3  -7    0.21    0.35
   4   3  -7   -0.06    0.19
  -4  -3   7    0.11    0.16
  -4  -3   7   -0.13    0.34
   3   3  -7    4.79    0.47
   3   3  -7    5.30    0.34
   3   3  -7    4.68    0.30
  -3  -3   7    4.48    0.27
  -3  -3   7    3.87    0.50
   2   3  -7   35.18    1.22
   2   3  -7   34.94    1.18
  -2  -3   7   34.53    1.25
  -2  -3   7   34.72    1.16
  -2  -3   7   34.72    1.17
   1   3  -7    8.12    0.35
   1   3  -7    8.63    0.40
   1   3  -7    8.22    0.33
  -1  -3   7    8.91    0.36
  -1  -3   7    9.74    0.36
  -1  -3   7    8.66    0.37
  -1  -3   7    8.68    0.45
   0   3  -7    3.58    0.20
   0   3  -7    3.54    0.24
   0   3  -7    3.85    0.24
   0   3  -7    3.54    0.21
   0   3  -7    3.33    0.25
   0  -3   7    3.36    0.21
   0  -3   7    3.93    0.18
   0  -3   7    3.41    0.28
  -1   3  -7   38.08    1.23
  -1   3  -7   36.34    1.27
  -1   3  -7   38.16    1.22
   1  -3   7   38.88    1.25
   1  -3   7   37.59    1.30
   1  -3   7   39.09    1.27
   1  -3   7   38.69    1.26
   1  -3   7   38.20    1.27
  -2   3  -7    0.47    0.15
  -2   3  -7    0.16    0.13
   2  -3   7    0.28    0.09
  -3   3  -7   66.33    2.25
  -3   3  -7   67.97    2.27
   3  -3   7   69.65    2.26
   3  -3   7   69.25    2.24
  -4   3  -7    0.82    0.25
   4  -3   7    1.22    0.14
   4  -3   7    0.61    0.17
  -5   3  -7    1.35    0.31
   5  -3   7    1.12    0.16
   5  -3   7    1.37    0.25
  -6   3  -7   17.86    0.96
   6  -3   7   16.56    0.78
   6   2  -7    2.36    0.78
   6   2  -7    2.23    0.36
   6   2  -7    2.14    0.38
  -6  -2   7    1.64    0.61
  -6  -2   7    2.50    0.32
   5   2  -7    8.19    0.48
   5   2  -7    7.96    0.81
  -5  -2   7    8.61    0.77
  -5  -2   7    8.80    0.45
   4   2  -7   31.65    1.23
   4   2  -7   30.14    1.12
  -4  -2   7   33.40    1.29
  -4  -2   7   32.51    1.12
   3   2  -7    3.54    0.24
   3   2  -7    3.33    0.33
   3   2  -7    3.80    0.29
   3   2  -7    3.24    0.39
  -3  -2   7    2.29    0.29
  -3  -2   7    3.07    0.20
  -3  -2   7    2.68    0.24
   2   2  -7   80.58    2.63
   2   2  -7   83.39    2.64
   2   2  -7   78.95    2.60
   2   2  -7   78.24    2.58
  -2  -2   7   81.14    2.63
  -2  -2   7   79.77    2.58
  -2  -2   7   78.81    2.57
   1   2  -7   29.54    0.96
   1   2  -7   28.73    0.99
   1   2  -7   27.49    0.99
   1   2  -7   28.68    1.00
   1   2  -7   28.88    0.93
   1   2  -7   28.27    0.94
  -1  -2   7   28.61    0.99
  -1  -2   7   27.57    1.01
  -1  -2   7   28.66    0.92
  -1  -2   7   27.71    0.93
  -1  -2   7   27.57    0.94
   0   2  -7   18.63    0.66
   0   2  -7   18.02    0.65
   0   2  -7   18.93    0.64
   0   2  -7   18.82    0.68
   0  -2   7   18.46    0.71
   0  -2   7   18.78    0.67
   0  -2   7   18.19    0.63
   0  -2   7   18.56    0.61
   0  -2   7   19.22    0.73
  -1   2  -7   73.34    2.39
  -1   2  -7   76.04    2.44
  -1   2  -7   74.08    2.45
  -1   2  -7   77.38    2.39
  -1   2  -7   75.12    2.46
   1  -2   7   77.71    2.43
   1  -2   7   77.84    2.49
   1  -2   7   78.29    2.44
   1  -2   7   73.76    2.50
   1  -2   7   75.25    2.45
  -2   2  -7    0.31    0.13
  -2   2  -7    0.34    0.13
   2  -2   7    0.20    0.18
   2  -2   7    0.54    0.10
   2  -2   7    0.59    0.09
   2  -2   7    0.26    0.23
  -3   2  -7    3.24    0.31
  -3   2  -7    2.69    0.31
   3  -2   7    3.54    0.23
  -4   2  -7   43.76    1.56
   4  -2   7   42.29    1.44
   4  -2   7   41.50    1.42
  -5   2  -7   16.31    0.81
   5  -2   7   14.14    0.68
   5  -2   7   15.27    0.65
  -6   2  -7   -0.08    0.39
   6  -2   7    0.01    0.29
   6   1  -7    2.76    0.65
   6   1  -7    3.45    0.51
   6   1  -7    2.55    0.32
  -6  -1   7    2.77    0.28
  -6  -1   7    4.81    0.88
   5   1  -7    0.32    0.40
   5   1  -7   -0.29    0.16
  -5  -1   7    0.03    0.36
  -5  -1   7    0.21    0.16
   4   1  -7   39.46    1.37
   4   1  -7   37.01    1.37
   4   1  -7   38.96    1.33
   4   1  -7   40.70    1.44
  -4  -1   7   39.59    1.30
  -4  -1   7   38.61    1.43
   3   1  -7   11.09    0.46
   3   1  -7   12.14    0.50
   3   1  -7   11.43    0.44
   3   1  -7   11.60    0.56
  -3  -1   7   11.45    0.46
  -3  -1   7   11.09    0.55
  -3  -1   7   11.20    0.42
   2   1  -7    6.36    0.36
   2   1  -7    6.24    0.35
   2   1  -7    6.54    0.27
   2   1  -7    7.31    0.33
  -2  -1   7    5.99    0.38
  -2  -1   7    6.79    0.38
  -2  -1   7    7.16    0.30
   1   1  -7   46.28    1.56
   1   1  -7   47.01    1.56
   1   1  -7   46.56    1.54
   1   1  -7   47.17    1.56
   1   1  -7   48.01    1.50
  -1  -1   7   47.29    1.58
  -1  -1   7   48.99    1.55
  -1  -1   7   46.42    1.59
  -1  -1   7   47.72    1.52
   0   1  -7    0.58    0.11
   0   1  -7    0.47    0.11
   0   1  -7    0.91    0.15
   0   1  -7    0.75    0.12
   0  -1   7    0.71    0.12
   0  -1   7    0.71    0.15
   0  -1   7    0.60    0.12
   0  -1   7    0.62    0.14
   0  -1   7    0.84    0.11
  -1   1  -7    7.99    0.31
  -1   1  -7    8.01    0.29
  -1   1  -7    7.72    0.34
  -1   1  -7    7.81    0.37
   1  -1   7    8.15    0.41
   1  -1   7    8.64    0.29
   1  -1   7    8.65    0.39
   1  -1   7    8.68    0.40
   1  -1   7    7.91    0.43
   1  -1   7    7.60    0.32
  -2   1  -7   26.99    0.98
   2  -1   7   28.06    0.90
   2  -1   7   27.59    0.92
   2  -1   7   25.59    0.95
  -3   1  -7    3.20    0.33
   3  -1   7    3.73    0.38
   3  -1   7    3.07    0.35
   3  -1   7    3.52    0.23
  -4   1  -7    9.89    0.57
   4  -1   7   10.21    0.46
   4  -1   7    9.97    0.57
  -5   1  -7    4.72    0.58
   5  -1   7    5.36    0.41
   5  -1   7    4.68    0.60
  -6   1  -7    1.94    0.48
   6  -1   7    1.18    0.34
   7   0  -7    2.85    0.46
   7   0  -7    4.41    0.70
  -7   0   7    4.12    0.51
  -7   0   7    3.81    0.76
   6   0  -7   13.79    0.73
   6   0  -7   14.44    0.66
   6   0  -7   12.08    1.03
  -6   0   7   12.26    0.92
  -6   0   7   13.74    0.54
   5   0  -7    2.70    0.69
   5   0  -7    2.38    0.29
  -5   0   7    1.60    0.35
  -5   0   7    2.70    0.22
   4   0  -7    1.70    0.25
   4   0  -7    1.18    0.15
   4   0  -7    1.39    0.26
  -4   0   7    1.29    0.13
  -4   0   7    0.81    0.25
  -4   0   7    1.05    0.17
   3   0  -7   26.59    0.99
   3   0  -7   26.74    0.91
   3   0  -7   27.35    0.90
  -3   0   7   26.02    0.90
  -3   0   7   25.24    0.96
   2   0  -7    0.62    0.15
   2   0  -7    0.59    0.15
   2   0  -7    0.84    0.11
  -2   0   7    0.38    0.14
  -2   0   7    0.62    0.10
  -2   0   7    0.84    0.16
   1   0  -7    2.93    0.20
   1   0  -7    2.85    0.22
   1   0  -7    3.05    0.29
   1   0  -7    3.24    0.22
   1   0  -7    2.91    0.20
  -1   0   7    2.91    0.25
  -1   0   7    2.86    0.17
  -1   0   7    3.12    0.24
   0   0  -7   19.62    0.72
   0   0  -7   20.41    0.71
   0   0  -7   19.82    0.70
   0   0  -7   20.81    0.72
   0   0  -7   20.73    0.73
   0   0   7   20.91    0.71
   0   0   7   20.82    0.69
   0   0   7   19.00    0.69
   0   0   7   20.42    0.75
  -1   0  -7   11.02    0.46
  -1   0  -7   10.13    0.41
  -1   0  -7   10.38    0.39
  -1   0  -7   10.82    0.42
   1   0   7   10.67    0.40
   1   0   7   10.28    0.40
   1   0   7   10.21    0.46
   1   0   7   10.29    0.36
  -2   0  -7    0.09    0.09
  -2   0  -7    0.14    0.14
  -2   0  -7   -0.06    0.13
   2   0   7    0.13    0.09
   2   0   7    0.07    0.09
   2   0   7    0.01    0.14
  -3   0  -7   37.49    1.27
  -3   0  -7   38.79    1.27
  -3   0  -7   38.32    1.37
   3   0   7   37.58    1.30
   3   0   7   37.49    1.31
   3   0   7   39.83    1.28
  -4   0  -7    0.75    0.25
  -4   0  -7    0.49    0.19
  -4   0  -7    0.90    0.26
   4   0   7    0.42    0.17
  -5   0  -7   10.31    0.75
  -5   0  -7   11.35    0.60
   5   0   7   12.63    0.62
   7  -1  -7   -0.08    0.30
  -7   1   7    0.23    0.62
  -7   1   7    0.56    0.39
   6  -1  -7    4.88    0.42
   6  -1  -7    5.52    0.83
  -6   1   7    5.41    0.73
   5  -1  -7    8.74    0.66
   5  -1  -7    9.18    0.45
  -5   1   7    9.29    0.37
  -5   1   7    8.33    0.63
  -5   1   7    9.98    0.49
   4  -1  -7    1.63    0.18
   4  -1  -7    1.63    0.23
   4  -1  -7    1.77    0.28
  -4   1   7    1.23    0.21
  -4   1   7    1.40    0.26
  -4   1   7    1.65    0.23
   3  -1  -7    3.39    0.20
   3  -1  -7    3.00    0.33
  -3   1   7    3.66    0.23
  -3   1   7    3.16    0.20
  -3   1   7    3.98    0.36
  -3   1   7    3.37    0.26
   2  -1  -7    4.64    0.32
   2  -1  -7    5.27    0.22
   2  -1  -7    5.29    0.32
  -2   1   7    5.29    0.28
  -2   1   7    5.54    0.21
  -2   1   7    4.94    0.25
   1  -1  -7    0.27    0.13
   1  -1  -7    0.19    0.10
   1  -1  -7    0.49    0.10
  -1   1   7    0.33    0.13
  -1   1   7    0.31    0.08
  -1   1   7    0.44    0.13
   0  -1  -7   93.14    2.97
   0  -1  -7   90.65    2.95
   0  -1  -7   91.71    2.98
   0  -1  -7   92.45    2.96
   0   1   7   87.41    2.91
   0   1   7   91.82    2.93
   0   1   7   92.22    2.90
   0   1   7   89.58    2.90
  -1  -1  -7    8.33    0.34
  -1  -1  -7    8.37    0.35
  -1  -1  -7    8.51    0.33
  -1  -1  -7    7.76    0.40
  -1  -1  -7    8.82    0.40
   1   1   7    8.91    0.32
   1   1   7    9.09    0.38
   1   1   7    7.98    0.46
   1   1   7    8.56    0.36
  -2  -1  -7    4.57    0.34
  -2  -1  -7    4.13    0.53
  -2  -1  -7    4.88    0.31
   2   1   7    4.55    0.26
   2   1   7    4.13    0.23
   2   1   7    3.91    0.33
  -3  -1  -7   26.82    0.98
  -3  -1  -7   29.67    1.09
  -3  -1  -7   27.45    1.01
   3   1   7   28.95    0.96
   3   1   7   25.83    1.02
  -4  -1  -7    7.11    0.58
  -4  -1  -7    6.93    0.46
   4   1   7    6.85    0.42
  -5  -1  -7    0.71    0.40
  -5  -1  -7    0.55    0.38
   5   1   7    0.51    0.29
   7  -2  -7    0.79    0.32
  -7   2   7    1.36    0.58
   6  -2  -7    3.80    0.63
   6  -2  -7    4.67    0.40
  -6   2   7    4.18    0.37
  -6   2   7    4.64    0.67
   5  -2  -7   10.42    0.69
   5  -2  -7    9.79    0.48
  -5   2   7   10.08    0.47
  -5   2   7   10.47    0.51
  -5   2   7    9.78    0.46
  -5   2   7   10.77    0.40
  -5   2   7   10.40    0.64
   4  -2  -7    1.01    0.16
   4  -2  -7    0.61    0.25
  -4   2   7    0.80    0.16
  -4   2   7    1.00    0.25
  -4   2   7    0.92    0.16
  -4   2   7    0.86    0.14
   3  -2  -7   13.44    0.60
  -3   2   7   12.08    0.48
  -3   2   7   12.28    0.45
  -3   2   7   12.35    0.46
  -3   2   7   11.13    0.49
  -3   2   7   12.14    0.55
   2  -2  -7   26.29    0.89
   2  -2  -7   26.38    0.94
  -2   2   7   26.74    0.94
  -2   2   7   26.40    0.92
  -2   2   7   27.16    0.91
  -2   2   7   26.67    0.96
  -2   2   7   27.23    0.90
   1  -2  -7    6.06    0.24
   1  -2  -7    5.71    0.30
   1  -2  -7    5.53    0.28
  -1   2   7    4.70    0.31
  -1   2   7    5.46    0.30
  -1   2   7    5.40    0.31
   0  -2  -7   49.96    1.69
   0  -2  -7   50.70    1.66
   0  -2  -7   51.53    1.62
   0  -2  -7   48.89    1.68
   0   2   7   52.07    1.66
   0   2   7   50.82    1.69
  -1  -2  -7   27.14    1.02
  -1  -2  -7   30.11    0.99
  -1  -2  -7   29.98    0.96
  -1  -2  -7   27.55    1.03
  -1  -2  -7   28.33    0.97
   1   2   7   29.89    1.00
   1   2   7   30.49    1.04
   1   2   7   29.71    1.05
  -2  -2  -7    0.19    0.25
  -2  -2  -7    0.05    0.14
  -2  -2  -7   -0.11    0.14
   2   2   7   -0.05    0.12
   2   2   7    0.16    0.21
   2   2   7    0.10    0.11
  -3  -2  -7    0.35    0.21
  -3  -2  -7    0.41    0.20
   3   2   7    0.47    0.16
  -4  -2  -7    4.56    0.55
  -4  -2  -7    4.57    0.49
   4   2   7    4.96    0.42
  -5  -2  -7    0.05    0.40
  -5  -2  -7    0.53    0.45
   5   2   7    0.25    0.31
   7  -3  -7    1.84    0.36
  -7   3   7    1.25    0.59
   6  -3  -7    3.76    0.40
   6  -3  -7    2.96    0.54
  -6   3   7    2.93    0.42
   5  -3  -7   20.38    0.78
   5  -3  -7   19.86    0.94
  -5   3   7   19.56    0.79
  -5   3   7   18.92    0.73
  -5   3   7   19.15    0.86
  -5   3   7   20.36    0.77
   4  -3  -7    4.80    0.46
  -4   3   7    5.85    0.45
  -4   3   7    5.61    0.35
  -4   3   7    5.99    0.37
  -4   3   7    5.51    0.33
   3  -3  -7    0.88    0.21
  -3   3   7    0.77    0.13
  -3   3   7    0.71    0.20
  -3   3   7    0.85    0.20
  -3   3   7    0.98    0.14
   2  -3  -7    9.70    0.40
   2  -3  -7   10.30    0.39
   2  -3  -7    9.28    0.45
  -2   3   7    9.98    0.46
  -2   3   7    9.19    0.39
   1  -3  -7    4.66    0.31
   1  -3  -7    6.10    0.27
   1  -3  -7    4.95    0.29
  -1   3   7    5.02    0.26
  -1   3   7    5.48    0.34
   0  -3  -7    6.90    0.33
   0  -3  -7    7.07    0.36
   0  -3  -7    6.43    0.35
   0   3   7    7.20    0.39
   0   3   7    6.93    0.30
   0   3   7    6.16    0.32
  -1  -3  -7   23.06    0.86
  -1  -3  -7   20.89    0.83
  -1  -3  -7   22.25    0.82
   1   3   7   24.38    0.89
   1   3   7   22.11    0.80
   1   3   7   22.92    0.84
  -2  -3  -7    3.40    0.33
  -2  -3  -7    2.87    0.37
   2   3   7    3.44    0.27
   2   3   7    3.34    0.29
   2   3   7    2.91    0.47
  -3  -3  -7   -0.20    0.24
  -3  -3  -7   -0.22    0.23
   3   3   7    0.03    0.19
  -4  -3  -7    2.04    0.39
  -4  -3  -7    2.50    0.42
   4   3   7    2.45    0.32
   7  -4  -7    2.24    0.39
  -7   4   7    1.87    0.56
   6  -4  -7    0.70    0.25
   6  -4  -7    0.74    0.50
  -6   4   7    0.50    0.37
  -6   4   7    0.62    0.25
  -6   4   7    0.68    0.31
   5  -4  -7    0.02    0.35
  -5   4   7    0.01    0.20
  -5   4   7   -0.22    0.17
  -5   4   7   -0.10    0.25
  -5   4   7    0.06    0.27
   4  -4  -7   22.15    0.93
  -4   4   7   18.43    0.84
  -4   4   7   21.44    0.76
  -4   4   7   20.14    0.78
   3  -4  -7    2.53    0.28
  -3   4   7    2.10    0.22
  -3   4   7    2.19    0.35
  -3   4   7    2.61    0.26
   2  -4  -7   10.85    0.52
   2  -4  -7   10.70    0.44
   2  -4  -7   11.27    0.51
  -2   4   7    9.76    0.50
  -2   4   7   10.47    0.43
   1  -4  -7   22.45    0.81
   1  -4  -7   22.17    0.82
   1  -4  -7   22.91    0.84
  -1   4   7   22.74    0.79
  -1   4   7   21.00    0.83
   0  -4  -7    0.28    0.16
   0  -4  -7    0.16    0.15
   0   4   7    0.14    0.12
   0   4   7    0.29    0.12
   0   4   7   -0.05    0.20
  -1  -4  -7    0.18    0.19
  -1  -4  -7    0.21    0.11
   1   4   7    0.35    0.15
   1   4   7    0.24    0.15
   1   4   7    0.42    0.27
  -2  -4  -7   34.41    1.29
  -2  -4  -7   31.96    1.30
   2   4   7   34.76    1.27
   2   4   7   36.82    1.37
   2   4   7   35.41    1.33
  -3  -4  -7    0.23    0.30
  -3  -4  -7    0.32    0.32
   3   4   7    0.01    0.21
   3   4   7    0.02    0.23
  -4  -4  -7    1.94    0.48
   4   4   7    2.53    0.37
   4   4   7    2.16    0.55
   7  -5  -7   -0.24    0.32
  -7   5   7   -0.06    0.41
  -7   5   7    0.54    0.55
   6  -5  -7    7.90    0.54
  -6   5   7    8.06    0.70
  -6   5   7    8.85    0.63
  -6   5   7    7.41    0.54
   5  -5  -7    7.47    0.72
  -5   5   7    6.49    0.43
  -5   5   7    5.99    0.49
  -5   5   7    5.55    0.84
   4  -5  -7    0.87    0.31
  -4   5   7    0.54    0.21
  -4   5   7    0.38    0.18
  -4   5   7    0.67    0.26
   3  -5  -7   29.10    1.12
   3  -5  -7   30.13    0.98
  -3   5   7   29.95    1.08
  -3   5   7   29.18    1.04
  -3   5   7   29.59    1.11
   2  -5  -7    0.91    0.16
  -2   5   7    1.16    0.17
   1  -5  -7    0.62    0.17
   1  -5  -7    0.56    0.20
  -1   5   7    0.85    0.24
  -1   5   7    0.46    0.14
   0  -5  -7   27.64    1.03
   0  -5  -7   28.36    1.05
   0  -5  -7   26.93    1.03
   0   5   7   27.24    1.02
   0   5   7   26.52    0.96
   0   5   7   26.91    1.06
  -1  -5  -7    0.55    0.25
  -1  -5  -7    0.36    0.20
  -1  -5  -7    0.43    0.25
   1   5   7    0.73    0.23
   1   5   7    0.64    0.36
   1   5   7    0.44    0.19
  -2  -5  -7   18.68    0.84
  -2  -5  -7   15.96    0.87
   2   5   7   17.77    0.76
   2   5   7   17.93    0.75
  -3  -5  -7    9.51    0.79
  -3  -5  -7    9.83    1.26
   3   5   7   10.35    0.64
   3   5   7   10.19    0.61
  -6   6   7    1.07    0.38
  -6   6   7    1.84    0.42
  -6   6   7    2.05    0.33
  -5   6   7   11.15    0.71
  -5   6   7   12.71    0.68
  -5   6   7   11.04    0.59
   4  -6  -7    0.75    0.37
  -4   6   7    0.88    0.20
  -4   6   7    0.81    0.26
  -4   6   7    0.51    0.29
   3  -6  -7    6.66    0.54
   3  -6  -7    6.42    0.40
  -3   6   7    6.67    0.39
  -3   6   7    6.88    0.46
   2  -6  -7   23.32    0.90
   2  -6  -7   22.70    0.94
   2  -6  -7   24.13    0.87
  -2   6   7   22.96    0.97
  -2   6   7   24.39    0.88
   1  -6  -7    4.83    0.46
   1  -6  -7    5.40    0.41
   1  -6  -7    5.54    0.43
  -1   6   7    5.54    0.54
   0  -6  -7    2.42    0.33
   0  -6  -7    2.33    0.31
   0  -6  -7    1.59    0.28
   0   6   7    2.50    0.33
   0   6   7    2.38    0.41
  -1  -6  -7    5.52    0.58
  -1  -6  -7    5.06    0.57
  -1  -6  -7    4.94    0.50
   1   6   7    4.91    0.75
   1   6   7    5.04    0.43
   1   6   7    5.16    0.42
  -2  -6  -7   -0.56    0.34
  -2  -6  -7   -0.08    0.38
   2   6   7    0.51    0.31
   2   6   7    0.37    0.28
  -6   7   7    2.58    0.46
  -6   7   7    3.23    0.49
  -6   7   7    3.39    0.39
   5  -7  -7    5.51    0.59
  -5   7   7    7.00    0.64
  -5   7   7    6.54    0.51
  -5   7   7    6.59    0.66
   4  -7  -7    9.88    0.77
  -4   7   7    9.96    0.53
  -4   7   7    9.46    0.64
   3  -7  -7    0.87    0.34
   3  -7  -7    0.73    0.21
  -3   7   7    0.75    0.33
  -3   7   7    0.60    0.21
  -3   7   7    0.65    0.27
   2  -7  -7    4.69    0.45
   2  -7  -7    4.63    0.45
   2  -7  -7    4.42    0.57
  -2   7   7    4.57    0.38
  -2   7   7    4.06    0.59
   1  -7  -7   12.49    0.66
   1  -7  -7   12.64    0.74
   1  -7  -7   12.13    0.67
  -1   7   7   13.08    0.62
  -1   7   7   14.08    0.84
   0  -7  -7   -0.16    0.29
   0  -7  -7    0.13    0.34
   0  -7  -7    0.04    0.32
   0   7   7   -0.18    0.46
   0   7   7    0.06    0.22
  -1  -7  -7    4.78    0.70
  -1  -7  -7    5.32    0.74
  -1  -7  -7    5.37    0.61
   1   7   7    4.80    0.52
   1   7   7    4.42    0.68
   1   7   7    4.42    0.51
  -5   8   7    3.47    0.50
  -5   8   7    3.04    0.36
   4  -8  -7   10.10    0.89
  -4   8   7   10.77    0.59
  -4   8   7    9.69    0.74
   3  -8  -7   -0.15    0.26
   3  -8  -7    0.24    0.45
  -3   8   7   -0.29    0.23
  -3   8   7   -0.32    0.39
  -3   8   7   -0.12    0.31
   2  -8  -7    0.93    0.43
   2  -8  -7    0.70    0.32
   2  -8  -7    0.49    0.32
  -2   8   7    1.12    0.27
  -2   8   7    0.18    0.44
   1  -8  -7    5.78    0.65
   1  -8  -7    5.34    0.61
   1  -8  -7    6.55    0.78
  -1   8   7    5.53    0.61
  -1   8   7    5.70    0.49
   0  -8  -7    2.74    0.48
   0  -8  -7    2.70    0.54
   0  -8  -7    2.22    0.45
   0   8   7    2.90    0.37
   0   8   7    3.16    0.67
  -4   9   7    1.13    0.34
  -4   9   7    1.38    0.53
  -4   9   7    1.09    0.46
   3  -9  -7    4.20    0.45
   3  -9  -7    3.69    0.65
  -3   9   7    3.10    0.50
  -3   9   7    4.46    0.53
  -3   9   7    3.88    0.66
   2  -9  -7    0.40    0.55
   2  -9  -7   -0.27    0.40
   2  -9  -7   -0.07    0.37
  -2   9   7    0.22    0.58
  -2   9   7   -0.02    0.32
   0   9  -8    7.84    0.74
   0   9  -8    7.03    0.88
   0  -9   8    8.48    0.63
  -1   9  -8    1.00    0.44
  -1   9  -8    0.20    0.39
   1  -9   8    0.43    0.30
  -2   9  -8    1.96    0.42
  -2   9  -8    2.59    0.46
   2  -9   8    2.72    0.35
  -3   9  -8    3.03    0.49
  -3   9  -8    2.37    0.38
   3  -9   8    2.84    0.37
   2   8  -8    1.05    0.58
   2   8  -8    1.06    0.36
  -2  -8   8    0.50    0.33
   1   8  -8    0.44    0.47
   1   8  -8    1.02    0.36
  -1  -8   8    1.27    0.31
   0   8  -8    1.30    0.33
   0   8  -8    1.06    0.43
   0  -8   8    0.96    0.27
  -1   8  -8    1.95    0.36
  -1   8  -8    1.91    0.37
   1  -8   8    2.10    0.28
  -2   8  -8    0.16    0.31
  -2   8  -8    0.34    0.30
   2  -8   8   -0.14    0.21
  -3   8  -8    3.68    0.42
  -3   8  -8    3.88    0.59
   3  -8   8    4.94    0.45
  -4   8  -8    0.71    0.42
   4  -8   8    0.76    0.29
   3   7  -8   -0.15    0.32
   3   7  -8   -0.10    0.63
  -3  -7   8    0.38    0.32
  -3  -7   8    0.47    0.77
   2   7  -8   -0.10    0.27
   2   7  -8    0.60    0.46
  -2  -7   8    0.59    0.64
  -2  -7   8   -0.07    0.25
   1   7  -8   -0.20    0.25
   1   7  -8    0.22    0.23
   1   7  -8   -0.33    0.33
   1   7  -8    0.23    0.28
  -1  -7   8    0.43    0.23
   0   7  -8    0.27    0.25
   0   7  -8    0.28    0.30
   0  -7   8    0.02    0.18
  -1   7  -8    7.68    0.53
  -1   7  -8    9.41    0.57
   1  -7   8    9.90    0.49
  -2   7  -8    5.77    0.42
  -2   7  -8    5.71    0.51
   2  -7   8    5.54    0.37
  -3   7  -8    0.16    0.28
   3  -7   8   -0.09    0.18
  -4   7  -8    9.90    0.72
   4  -7   8   12.60    0.59
  -5   7  -8    0.85    0.42
   5  -7   8    0.88    0.21
   5  -7   8    0.54    0.28
   4   6  -8    6.24    0.58
  -4  -6   8    5.26    0.60
  -4  -6   8    5.07    1.33
   3   6  -8    1.91    0.31
   3   6  -8    1.24    0.52
  -3  -6   8    1.89    0.30
  -3  -6   8    3.05    0.64
   2   6  -8    1.63    0.38
   2   6  -8    1.27    0.25
  -2  -6   8    1.62    0.24
   1   6  -8   11.03    0.63
   1   6  -8   11.74    0.51
   1   6  -8   11.23    0.56
   1   6  -8   11.17    0.52
  -1  -6   8    9.74    0.79
  -1  -6   8   11.96    0.51
   0   6  -8    4.40    0.41
   0   6  -8    3.39    0.36
   0  -6   8    4.04    0.60
   0  -6   8    4.04    0.30
  -1   6  -8    3.68    0.37
  -1   6  -8    3.55    0.35
   1  -6   8    3.89    0.29
  -2   6  -8   43.68    1.45
  -2   6  -8   43.41    1.44
  -2   6  -8   42.28    1.57
   2  -6   8   41.98    1.42
  -3   6  -8    0.31    0.26
   3  -6   8   -0.09    0.20
  -4   6  -8    8.19    0.62
   4  -6   8    7.63    0.48
   4  -6   8    6.84    0.35
   4  -6   8    7.62    0.42
  -5   6  -8    2.44    0.44
   5  -6   8    2.59    0.35
   5  -6   8    1.99    0.26
   5  -6   8    2.27    0.26
   4   5  -8   12.59    0.67
   4   5  -8   13.07    1.04
  -4  -5   8   12.21    1.06
  -4  -5   8   13.04    0.66
   3   5  -8   13.74    0.66
   3   5  -8   12.34    0.60
   3   5  -8   13.20    0.85
  -3  -5   8   13.52    0.60
  -3  -5   8   12.69    0.93
   2   5  -8    0.31    0.29
  -2  -5   8    0.26    0.36
  -2  -5   8    0.30    0.16
   1   5  -8   19.47    0.71
   1   5  -8   18.20    0.79
   1   5  -8   19.47    0.74
  -1  -5   8   18.35    0.85
  -1  -5   8   19.40    0.71
   0   5  -8    1.96    0.28
   0   5  -8    2.04    0.24
   0   5  -8    2.42    0.28
   0   5  -8    2.49    0.20
   0  -5   8    2.01    0.30
  -1   5  -8    3.46    0.32
  -1   5  -8    4.33    0.30
  -1   5  -8    4.13    0.34
   1  -5   8    3.38    0.44
   1  -5   8    4.48    0.26
  -2   5  -8    9.31    0.50
  -2   5  -8    9.34    0.38
   2  -5   8    9.20    0.35
   2  -5   8    9.86    0.41
  -3   5  -8   19.22    0.83
   3  -5   8   20.60    0.74
   3  -5   8   22.46    0.77
  -4   5  -8    0.05    0.25
   4  -5   8    0.24    0.15
   4  -5   8   -0.05    0.15
  -5   5  -8    9.92    0.67
  -5   5  -8    7.33    0.68
   5  -5   8    8.69    0.44
   5  -5   8    8.58    0.55
  -6   5  -8    0.32    0.44
  -6   5  -8    0.46    0.46
   6  -5   8    0.94    0.37
   5   4  -8    0.74    0.36
   5   4  -8    0.64    0.30
   5   4  -8    0.31    0.67
  -5  -4   8    0.86    0.86
  -5  -4   8    0.91    0.31
   4   4  -8    0.19    0.44
   4   4  -8   -0.10    0.22
   4   4  -8    0.18    0.24
  -4  -4   8    0.03    0.21
  -4  -4   8   -0.08    0.46
   3   4  -8   22.99    0.91
   3   4  -8   22.50    1.01
   3   4  -8   22.51    0.84
  -3  -4   8   24.58    0.88
  -3  -4   8   23.49    1.09
   2   4  -8   13.42    0.51
   2   4  -8   11.39    0.62
   2   4  -8   11.83    0.55
  -2  -4   8   12.93    0.72
   1   4  -8    3.66    0.26
   1   4  -8    3.57    0.29
   1   4  -8    3.86    0.35
   1   4  -8    3.69    0.24
  -1  -4   8    4.05    0.23
  -1  -4   8    3.54    0.24
  -1  -4   8    3.70    0.44
   0   4  -8    9.18    0.45
   0   4  -8   10.11    0.39
   0   4  -8   10.17    0.48
   0   4  -8    9.91    0.43
   0  -4   8   10.28    0.45
   0  -4   8    9.89    0.51
   0  -4   8    9.56    0.37
   0  -4   8   10.03    0.41
  -1   4  -8    0.08    0.13
  -1   4  -8    0.02    0.13
  -1   4  -8    0.08    0.14
   1  -4   8    0.13    0.08
   1  -4   8    0.25    0.10
   1  -4   8    0.24    0.15
  -2   4  -8    6.65    0.40
   2  -4   8    6.80    0.28
   2  -4   8    6.17    0.31
   2  -4   8    6.74    0.37
  -3   4  -8   22.54    0.89
  -3   4  -8   21.11    0.87
   3  -4   8   23.02    0.79
   3  -4   8   21.73    0.78
  -4   4  -8   18.76    0.81
  -4   4  -8   17.84    0.84
   4  -4   8   18.46    0.72
   4  -4   8   17.19    0.68
   4  -4   8   19.00    0.67
  -5   4  -8   -0.07    0.30
  -5   4  -8    0.21    0.33
   5  -4   8    0.08    0.25
   5  -4   8   -0.01    0.17
  -6   4  -8   11.88    0.87
   6  -4   8   12.13    0.71
   5   3  -8   15.27    0.74
   5   3  -8   17.15    1.11
   5   3  -8   17.05    0.80
  -5  -3   8   16.79    1.13
  -5  -3   8   18.18    0.74
   4   3  -8   15.91    0.89
   4   3  -8   14.65    0.75
   4   3  -8   15.49    0.65
  -4  -3   8   16.19    0.91
  -4  -3   8   15.44    0.63
   3   3  -8    1.66    0.29
   3   3  -8    1.49    0.21
   3   3  -8    1.32    0.18
  -3  -3   8    1.26    0.15
  -3  -3   8    1.47    0.32
   2   3  -8   68.42    2.23
   2   3  -8   71.01    2.29
   2   3  -8   66.85    2.30
  -2  -3   8   71.74    2.30
  -2  -3   8   68.37    2.29
  -2  -3   8   71.31    2.37
   1   3  -8    0.20    0.14
   1   3  -8    0.06    0.08
   1   3  -8    0.03    0.15
   1   3  -8    0.27    0.18
   1   3  -8    0.27    0.13
  -1  -3   8    0.26    0.20
  -1  -3   8    0.24    0.14
  -1  -3   8    0.22    0.09
  -1  -3   8    0.09    0.08
   0   3  -8    0.05    0.12
   0   3  -8    0.17    0.11
   0   3  -8   -0.08    0.10
   0   3  -8    0.03    0.10
   0   3  -8    0.09    0.13
   0  -3   8   -0.14    0.10
   0  -3   8    0.03    0.07
   0  -3   8   -0.05    0.16
   0  -3   8    0.05    0.08
  -1   3  -8   30.78    1.10
  -1   3  -8   31.77    1.06
  -1   3  -8   33.45    1.06
   1  -3   8   32.44    1.05
   1  -3   8   31.80    1.05
   1  -3   8   31.27    1.07
  -2   3  -8    0.64    0.17
  -2   3  -8    0.54    0.15
   2  -3   8    0.60    0.10
  -3   3  -8    3.66    0.36
  -3   3  -8    3.79    0.36
   3  -3   8    3.62    0.24
   3  -3   8    3.25    0.25
  -4   3  -8   53.43    1.90
  -4   3  -8   55.26    1.94
   4  -3   8   54.53    1.81
   4  -3   8   55.98    1.84
  -5   3  -8    1.19    0.34
   5  -3   8    1.81    0.20
   5  -3   8    1.70    0.28
  -6   3  -8    5.61    0.77
   6  -3   8    5.45    0.56
   6   2  -8    2.77    0.38
   6   2  -8    3.94    0.78
   6   2  -8    3.03    0.43
  -6  -2   8    3.94    0.45
  -6  -2   8    2.99    0.69
   5   2  -8    6.23    0.50
   5   2  -8    5.04    0.80
   5   2  -8    5.77    0.43
  -5  -2   8    6.40    0.40
  -5  -2   8    6.37    0.77
   4   2  -8    5.51    0.56
   4   2  -8    5.99    0.42
   4   2  -8    6.24    0.60
  -4  -2   8    7.27    0.63
  -4  -2   8    6.81    0.35
   3   2  -8   14.35    0.53
   3   2  -8   13.24    0.66
   3   2  -8   12.77    0.58
   3   2  -8   14.64    0.56
  -3  -2   8   14.46    0.54
  -3  -2   8   13.41    0.56
  -3  -2   8   14.29    0.69
   2   2  -8   20.58    0.78
   2   2  -8   20.21    0.80
   2   2  -8   21.38    0.70
   2   2  -8   20.97    0.72
  -2  -2   8   21.77    0.76
  -2  -2   8   20.53    0.75
  -2  -2   8   21.92    0.84
  -2  -2   8   21.94    0.77
   1   2  -8   71.26    2.33
   1   2  -8   73.45    2.26
   1   2  -8   70.39    2.34
   1   2  -8   69.33    2.33
   1   2  -8   71.38    2.30
  -1  -2   8   71.32    2.31
  -1  -2   8   72.31    2.37
  -1  -2   8   73.41    2.33
   0   2  -8    3.87    0.26
   0   2  -8    4.62    0.25
   0   2  -8    3.79    0.24
   0   2  -8    4.42    0.21
   0  -2   8    4.17    0.21
   0  -2   8    4.61    0.30
  -1   2  -8   44.32    1.48
  -1   2  -8   45.37    1.43
  -1   2  -8   43.31    1.50
  -1   2  -8   45.52    1.52
  -1   2  -8   43.40    1.43
   1  -2   8   45.46    1.50
   1  -2   8   46.38    1.47
   1  -2   8   48.54    1.50
   1  -2   8   43.75    1.54
  -2   2  -8    2.79    0.29
  -2   2  -8    2.28    0.26
   2  -2   8    2.39    0.17
   2  -2   8    2.49    0.19
  -3   2  -8    0.27    0.18
   3  -2   8    0.37    0.12
   3  -2   8    0.38    0.13
  -4   2  -8   15.44    0.74
   4  -2   8   14.20    0.58
  -5   2  -8   17.19    0.87
   5  -2   8   15.26    0.67
  -6   2  -8   -0.52    0.43
   6  -2   8    0.23    0.32
   6   1  -8   22.86    1.39
   6   1  -8   25.92    1.02
   6   1  -8   27.36    1.09
  -6  -1   8   25.30    0.94
  -6  -1   8   25.52    1.60
   5   1  -8    1.11    0.43
   5   1  -8    0.45    0.24
   5   1  -8    1.07    0.22
  -5  -1   8    0.74    0.17
  -5  -1   8    0.82    0.40
   4   1  -8   10.97    0.55
   4   1  -8   10.93    0.66
   4   1  -8   10.51    0.46
   4   1  -8   10.63    0.53
  -4  -1   8    9.72    0.65
  -4  -1   8   10.49    0.43
  -4  -1   8   10.96    0.49
   3   1  -8    4.18    0.24
   3   1  -8    4.11    0.31
   3   1  -8    4.64    0.25
   3   1  -8    4.90    0.41
  -3  -1   8    4.59    0.43
  -3  -1   8    5.07    0.29
  -3  -1   8    4.37    0.24
   2   1  -8    1.20    0.13
   2   1  -8    1.49    0.20
   2   1  -8    1.29    0.19
  -2  -1   8    1.39    0.21
  -2  -1   8    1.32    0.23
   1   1  -8   30.43    1.04
   1   1  -8   30.81    1.07
   1   1  -8   32.25    1.06
   1   1  -8   29.37    0.98
  -1  -1   8   30.90    1.03
  -1  -1   8   28.96    1.09
  -1  -1   8   32.20    1.07
   0   1  -8   35.74    1.23
   0   1  -8   35.57    1.19
   0   1  -8   36.01    1.19
   0   1  -8   35.35    1.22
   0  -1   8   37.68    1.23
   0  -1   8   35.37    1.21
   0  -1   8   36.61    1.20
  -1   1  -8    4.07    0.24
  -1   1  -8    4.11    0.28
  -1   1  -8    4.28    0.20
  -1   1  -8    3.56    0.24
   1  -1   8    3.75    0.21
   1  -1   8    3.99    0.32
   1  -1   8    4.12    0.24
   1  -1   8    3.43    0.31
  -2   1  -8   15.72    0.65
   2  -1   8   14.17    0.60
   2  -1   8   14.56    0.54
   2  -1   8   14.55    0.51
   3  -1   8   -0.03    0.12
   3  -1   8    0.12    0.24
  -4   1  -8   -0.39    0.23
   4  -1   8    0.10    0.17
  -5   1  -8   11.49    0.77
   5  -1   8   10.57    0.56
   6   0  -8   15.80    0.84
   6   0  -8   18.33    1.15
   6   0  -8   18.97    0.78
  -6   0   8   18.25    1.06
  -6   0   8   16.20    0.66
   5   0  -8   20.76    0.80
   5   0  -8   21.82    1.03
  -5   0   8   19.94    0.99
  -5   0   8   22.98    0.76
   4   0  -8    1.80    0.52
   4   0  -8    2.13    0.22
  -4   0   8    2.22    0.29
  -4   0   8    2.90    0.45
  -4   0   8    2.26    0.20
   3   0  -8   10.96    0.54
   3   0  -8   10.51    0.41
  -3   0   8   10.35    0.43
  -3   0   8    9.61    0.52
  -3   0   8    9.96    0.49
   2   0  -8    0.29    0.07
   2   0  -8    0.21    0.10
   2   0  -8    0.27    0.15
  -2   0   8    0.17    0.17
  -2   0   8    0.09    0.08
  -2   0   8    0.32    0.17
   1   0  -8    1.02    0.16
   1   0  -8    0.93    0.14
   1   0  -8    0.68    0.20
   1   0  -8    0.81    0.13
   1   0  -8    0.89    0.13
  -1   0   8    0.55    0.09
  -1   0   8    0.80    0.16
  -1   0   8    0.52    0.16
   0   0  -8   59.88    1.95
   0   0  -8   61.36    1.97
   0   0  -8   59.15    1.95
   0   0  -8   57.48    1.93
   0   0  -8   59.24    1.94
   0   0   8   58.64    1.95
   0   0   8   60.12    1.94
   0   0   8   59.37    2.00
   0   0   8   61.73    1.96
  -1   0  -8    0.25    0.11
  -1   0  -8   -0.06    0.11
  -1   0  -8    0.01    0.09
  -1   0  -8    0.03    0.15
   1   0   8    0.03    0.08
   1   0   8   -0.01    0.12
   1   0   8    0.09    0.06
  -2   0  -8    8.99    0.47
  -2   0  -8    8.68    0.35
  -2   0  -8    8.14    0.40
   2   0   8    9.86    0.36
   2   0   8    8.93    0.43
   2   0   8    8.54    0.40
  -3   0  -8   15.68    0.62
  -3   0  -8   16.01    0.58
  -3   0  -8   15.17    0.71
   3   0   8   16.12    0.60
  -4   0  -8    0.45    0.20
  -4   0  -8    0.21    0.27
   4   0   8    0.09    0.20
  -5   0  -8    5.94    0.49
  -5   0  -8    5.23    0.69
   5   0   8    5.93    0.49
   7  -1  -8   -0.11    0.31
  -7   1   8    0.06    0.40
  -7   1   8    0.54    0.65
   6  -1  -8    0.40    0.51
  -6   1   8    1.28    0.46
  -6   1   8    0.89    0.32
  -6   1   8    1.04    0.18
   5  -1  -8   22.29    1.01
   5  -1  -8   22.34    0.84
  -5   1   8   21.40    0.71
  -5   1   8   21.60    0.95
  -5   1   8   18.85    0.84
  -5   1   8   19.26    0.81
   4  -1  -8   -0.04    0.12
   4  -1  -8    0.30    0.26
  -4   1   8    0.12    0.25
  -4   1   8   -0.06    0.17
  -4   1   8    0.15    0.21
   3  -1  -8    4.23    0.23
   3  -1  -8    4.30    0.38
  -3   1   8    4.89    0.40
  -3   1   8    4.98    0.28
  -3   1   8    4.82    0.32
   2  -1  -8    0.65    0.17
   2  -1  -8    0.55    0.08
  -2   1   8    0.33    0.09
  -2   1   8    0.51    0.15
  -2   1   8    0.48    0.17
   1  -1  -8    0.06    0.10
   1  -1  -8    0.09    0.11
  -1   1   8   -0.18    0.14
  -1   1   8   -0.04    0.14
  -1   1   8    0.16    0.08
   0  -1  -8   56.13    1.85
   0  -1  -8   54.04    1.86
   0  -1  -8   59.95    1.89
   0   1   8   55.76    1.86
   0   1   8   57.84    1.86
  -1  -1  -8   35.31    1.17
  -1  -1  -8   34.18    1.17
  -1  -1  -8   35.30    1.14
  -1  -1  -8   34.44    1.20
  -1  -1  -8   35.26    1.23
   1   1   8   35.75    1.17
   1   1   8   35.09    1.24
   1   1   8   34.48    1.17
   1   1   8   32.53    1.14
  -2  -1  -8    1.07    0.19
  -2  -1  -8    0.36    0.17
  -2  -1  -8    0.69    0.15
  -2  -1  -8    0.71    0.22
   2   1   8    0.63    0.13
   2   1   8    0.74    0.21
  -3  -1  -8   31.63    1.13
  -3  -1  -8   33.86    1.25
   3   1   8   32.21    1.11
  -4  -1  -8    0.14    0.25
  -4  -1  -8    0.60    0.32
   4   1   8    0.67    0.22
  -5  -1  -8    2.11    0.46
  -5  -1  -8    1.19    0.39
   5   1   8    1.92    0.33
   7  -2  -8    0.93    0.33
  -7   2   8    0.57    0.61
   6  -2  -8    0.26    0.51
   6  -2  -8    0.25    0.23
  -6   2   8    0.18    0.29
  -6   2   8    0.45    0.40
  -6   2   8    0.46    0.25
  -6   2   8    0.14    0.21
  -6   2   8    0.29    0.15
   5  -2  -8    3.10    0.31
  -5   2   8    2.10    0.32
  -5   2   8    3.15    0.33
  -5   2   8    1.84    0.35
  -5   2   8    2.54    0.30
  -5   2   8    2.99    0.23
   4  -2  -8   17.18    0.78
   4  -2  -8   16.99    0.65
  -4   2   8   16.72    0.74
  -4   2   8   15.95    0.67
  -4   2   8   16.67    0.62
  -4   2   8   15.38    0.60
  -4   2   8   15.19    0.68
   3  -2  -8    4.49    0.38
   3  -2  -8    3.59    0.23
  -3   2   8    3.51    0.27
  -3   2   8    3.83    0.37
  -3   2   8    3.54    0.25
  -3   2   8    3.66    0.27
   2  -2  -8   21.05    0.82
   2  -2  -8   22.90    0.77
  -2   2   8   21.20    0.83
  -2   2   8   22.94    0.80
  -2   2   8   22.48    0.75
  -2   2   8   22.10    0.79
   1  -2  -8   10.45    0.45
   1  -2  -8    9.80    0.43
   1  -2  -8   10.15    0.37
  -1   2   8   10.39    0.46
  -1   2   8   10.14    0.47
  -1   2   8    9.55    0.40
   0  -2  -8   17.05    0.67
   0  -2  -8   17.01    0.64
   0  -2  -8   17.10    0.64
   0  -2  -8   18.07    0.60
   0   2   8   19.21    0.70
  -1  -2  -8   26.30    1.02
  -1  -2  -8   27.53    1.03
  -1  -2  -8   26.95    0.94
  -1  -2  -8   28.70    0.97
  -1  -2  -8   28.82    0.95
   1   2   8   26.72    1.00
   1   2   8   28.48    0.94
   1   2   8   28.52    0.98
  -2  -2  -8   12.93    0.54
  -2  -2  -8   12.11    0.62
  -2  -2  -8   12.92    0.65
   2   2   8   12.26    0.48
   2   2   8   12.17    0.52
   2   2   8   10.91    0.71
  -3  -2  -8    2.99    0.45
  -3  -2  -8    2.94    0.37
   3   2   8    3.31    0.34
   3   2   8    2.97    0.31
  -4  -2  -8    3.98    0.49
  -4  -2  -8    5.16    0.53
   4   2   8    4.62    0.44
   7  -3  -8    6.83    0.58
  -7   3   8    5.22    0.66
   6  -3  -8    3.10    0.56
   6  -3  -8    3.49    0.41
  -6   3   8    2.87    0.25
  -6   3   8    2.99    0.46
  -6   3   8    3.36    0.44
   5  -3  -8    1.27    0.21
   5  -3  -8    1.76    0.45
  -5   3   8    1.36    0.22
  -5   3   8    1.47    0.29
  -5   3   8    1.32    0.24
  -5   3   8    1.16    0.32
   4  -3  -8   45.93    1.63
  -4   3   8   43.97    1.48
  -4   3   8   43.07    1.55
   3  -3  -8   10.69    0.55
  -3   3   8    9.65    0.52
  -3   3   8    9.88    0.42
  -3   3   8    9.25    0.42
   2  -3  -8    0.15    0.11
   2  -3  -8    0.03    0.16
   2  -3  -8    0.08    0.14
  -2   3   8    0.28    0.18
  -2   3   8    0.15    0.10
   1  -3  -8   24.85    0.91
   1  -3  -8   26.08    0.90
   1  -3  -8   24.31    0.85
  -1   3   8   26.41    0.95
  -1   3   8   25.16    0.90
   0  -3  -8    8.44    0.44
   0  -3  -8    8.64    0.41
   0  -3  -8    8.22    0.38
   0   3   8    8.64    0.40
   0   3   8    8.92    0.47
  -1  -3  -8    2.41    0.32
  -1  -3  -8    2.31    0.29
  -1  -3  -8    2.67    0.22
   1   3   8    2.34    0.29
   1   3   8    2.29    0.22
   1   3   8    3.50    0.41
  -2  -3  -8   11.32    0.55
  -2  -3  -8   11.19    0.61
   2   3   8   10.68    0.53
   2   3   8   11.28    0.49
   2   3   8   11.86    0.69
  -3  -3  -8    0.13    0.26
  -3  -3  -8   -0.13    0.25
   3   3   8    0.02    0.21
   3   3   8    0.19    0.20
  -4  -3  -8    2.15    0.44
  -4  -3  -8    2.40    0.43
   4   3   8    2.94    0.36
   4   3   8    2.74    0.36
   7  -4  -8    2.96    0.40
  -7   4   8    3.18    0.64
   6  -4  -8   17.66    0.78
   6  -4  -8   17.81    1.09
  -6   4   8   13.50    0.67
  -6   4   8   16.23    0.95
  -6   4   8   16.13    0.79
  -6   4   8   16.53    0.76
   5  -4  -8    1.75    0.49
  -5   4   8    0.42    0.20
  -5   4   8    0.82    0.33
  -5   4   8    1.21    0.26
   4  -4  -8   10.21    0.64
  -4   4   8   11.50    0.50
  -4   4   8   10.27    0.62
  -4   4   8   10.60    0.52
   3  -4  -8   40.70    1.45
  -3   4   8   40.81    1.43
  -3   4   8   43.49    1.43
  -3   4   8   41.71    1.53
   2  -4  -8    4.32    0.29
  -2   4   8    4.15    0.28
  -2   4   8    4.52    0.40
   1  -4  -8    6.07    0.37
   1  -4  -8    6.43    0.39
   1  -4  -8    5.73    0.38
  -1   4   8    6.30    0.34
  -1   4   8    6.84    0.44
   0  -4  -8    3.15    0.34
   0  -4  -8    3.45    0.34
   0   4   8    3.73    0.44
   0   4   8    3.74    0.29
  -1  -4  -8    5.66    0.43
  -1  -4  -8    6.54    0.31
  -1  -4  -8    5.90    0.48
   1   4   8    6.65    0.40
   1   4   8    7.35    0.57
   1   4   8    6.28    0.37
  -2  -4  -8   11.94    0.63
  -2  -4  -8   11.63    0.70
   2   4   8   11.97    0.59
   2   4   8   12.27    0.56
  -3  -4  -8    0.32    0.35
  -3  -4  -8    0.80    0.36
   3   4   8    0.49    0.26
   3   4   8    1.09    0.28
   7  -5  -8    6.57    0.63
  -7   5   8    6.01    0.67
  -7   5   8    6.40    0.77
   6  -5  -8   10.83    0.62
  -6   5   8    9.92    0.69
  -6   5   8   10.80    0.62
   5  -5  -8    5.97    0.73
  -5   5   8    5.37    0.59
  -5   5   8    4.82    0.49
  -5   5   8    5.19    0.42
   4  -5  -8   -0.30    0.30
  -4   5   8    0.29    0.20
  -4   5   8    0.42    0.28
  -4   5   8    0.05    0.17
   3  -5  -8   23.21    0.96
   3  -5  -8   23.93    0.82
  -3   5   8   25.04    0.92
  -3   5   8   24.63    0.98
  -3   5   8   23.25    0.89
   2  -5  -8    7.88    0.42
   2  -5  -8    8.53    0.51
  -2   5   8    7.55    0.40
   1  -5  -8    1.38    0.25
   1  -5  -8    0.82    0.20
  -1   5   8    1.14    0.28
  -1   5   8    1.08    0.23
   0  -5  -8   10.26    0.58
   0  -5  -8   12.77    0.91
   0   5   8   10.05    0.67
   0   5   8   11.16    0.51
  -1  -5  -8    1.89    0.33
  -1  -5  -8    1.42    0.30
   1   5   8    2.03    0.42
   1   5   8    1.82    0.24
  -2  -5  -8   18.35    0.91
  -2  -5  -8   19.00    0.96
   2   5   8   19.63    0.86
   2   5   8   20.73    0.84
  -3  -5  -8    6.93    0.83
  -3  -5  -8   10.66    1.37
   3   5   8    6.86    0.56
   3   5   8    5.75    0.58
  -6   6   8    3.37    0.38
  -6   6   8    3.25    0.49
  -6   6   8    4.79    0.62
   5  -6  -8   20.33    1.08
  -5   6   8   19.30    0.84
  -5   6   8   19.70    0.96
  -5   6   8   21.19    0.92
   4  -6  -8   11.50    0.76
  -4   6   8   11.28    0.71
  -4   6   8   13.12    0.66
  -4   6   8   11.09    0.56
   3  -6  -8    4.31    0.32
   3  -6  -8    4.26    0.53
  -3   6   8    3.48    0.34
  -3   6   8    5.21    0.55
   2  -6  -8   34.94    1.34
   2  -6  -8   37.79    1.29
  -2   6   8   38.33    1.42
  -2   6   8   37.27    1.32
   1  -6  -8   -0.03    0.25
   1  -6  -8    0.02    0.22
  -1   6   8   -0.06    0.17
  -1   6   8   -0.05    0.31
   0  -6  -8    5.66    0.53
   0  -6  -8    4.80    0.54
   0   6   8    5.91    0.43
   0   6   8    6.58    0.73
  -1  -6  -8    7.98    0.67
  -1  -6  -8    6.69    0.67
   1   6   8    6.55    0.51
   1   6   8    7.58    0.51
   1   6   8    6.95    0.88
  -2  -6  -8   -0.30    0.40
  -2  -6  -8    0.16    0.42
   2   6   8    0.09    0.29
   2   6   8   -0.12    0.31
  -6   7   8    0.01    0.42
  -6   7   8   -0.03    0.32
  -6   7   8    0.39    0.46
   5  -7  -8    1.27    0.53
  -5   7   8    1.12    0.38
  -5   7   8    1.00    0.46
  -5   7   8    0.89    0.29
   4  -7  -8   20.01    1.03
  -4   7   8   19.69    0.82
  -4   7   8   20.59    0.94
   3  -7  -8    1.84    0.40
   3  -7  -8    1.60    0.24
  -3   7   8    1.78    0.26
  -3   7   8    1.33    0.40
  -3   7   8    1.78    0.34
   2  -7  -8   20.23    0.97
   2  -7  -8   21.20    0.87
  -2   7   8   20.97    1.02
  -2   7   8   22.00    0.86
   1  -7  -8    6.99    0.68
   1  -7  -8    7.43    0.61
  -1   7   8    7.14    0.49
  -1   7   8    6.79    0.76
   0  -7  -8   13.94    0.86
   0  -7  -8   14.13    0.85
   0   7   8   13.56    0.69
   0   7   8   14.97    1.02
  -1  -7  -8   15.31    1.02
  -1  -7  -8   16.19    0.99
   1   7   8   17.46    0.84
  -5   8   8   -0.97    0.45
  -5   8   8    0.18    0.42
  -5   8   8   -0.29    0.31
   4  -8  -8    5.20    0.63
  -4   8   8    5.95    0.53
  -4   8   8    6.03    0.69
  -4   8   8    4.37    0.56
   3  -8  -8    1.05    0.31
   3  -8  -8    0.85    0.47
  -3   8   8    0.89    0.37
  -3   8   8    1.04    0.29
  -3   8   8    0.91    0.46
   2  -8  -8    0.98    0.34
   2  -8  -8    1.01    0.48
  -2   8   8    0.67    0.28
  -2   8   8    0.24    0.47
   1  -8  -8   27.11    1.22
  -1   8   8   25.09    1.30
  -1   8   8   25.63    1.03
   0  -8  -8    1.68    0.55
   0  -8  -8    1.69    0.49
   0   8   8    1.82    0.37
   0   8   8    1.95    0.73
   3  -9  -8    5.00    0.72
  -3   9   8    6.39    0.98
  -1   9  -9    3.40    0.50
  -1   9  -9    2.87    0.49
  -2   9  -9    0.73    0.48
  -2   9  -9    1.33    0.46
   2  -9   9    1.20    0.34
  -3   9  -9    5.29    0.81
  -3   9  -9    6.91    0.59
   3  -9   9    5.39    0.57
   1   8  -9    0.45    0.48
   1   8  -9    0.37    0.38
  -1  -8   9    0.65    0.31
   0   8  -9   -0.01    0.33
   0   8  -9    0.92    0.40
   0  -8   9    0.51    0.28
  -1   8  -9   20.01    0.96
   1  -8   9   21.02    0.87
  -2   8  -9    0.21    0.34
  -2   8  -9    0.27    0.31
   2  -8   9    0.29    0.24
  -3   8  -9    0.28    0.37
   3  -8   9    0.06    0.25
  -4   8  -9    9.74    0.83
   4  -8   9    8.76    0.57
   2   7  -9    3.50    0.57
   2   7  -9    3.63    0.47
  -2  -7   9    2.08    0.31
   1   7  -9    7.48    0.56
   1   7  -9    5.95    0.46
   1   7  -9    7.49    0.70
  -1  -7   9    6.86    0.47
   0   7  -9    5.34    0.54
   0   7  -9    4.42    0.50
   0  -7   9    4.66    0.37
  -1   7  -9    7.72    0.55
  -1   7  -9    7.47    0.53
   1  -7   9    7.94    0.46
  -2   7  -9   22.04    0.99
  -2   7  -9   23.27    0.92
   2  -7   9   23.64    0.91
  -3   7  -9    0.19    0.31
   3  -7   9    0.01    0.21
  -4   7  -9    6.85    0.71
   4  -7   9    6.08    0.46
  -5   7  -9   10.18    0.90
   5  -7   9   11.16    0.63
   3   6  -9    0.05    0.27
   3   6  -9    0.26    0.51
  -3  -6   9   -0.36    0.64
  -3  -6   9    0.13    0.26
   2   6  -9    0.09    0.22
   2   6  -9    0.16    0.38
  -2  -6   9    0.22    0.21
  -2  -6   9    0.41    0.53
   1   6  -9   22.15    0.89
   1   6  -9   21.70    0.97
   1   6  -9   23.21    0.85
  -1  -6   9   20.97    0.85
  -1  -6   9   23.71    1.11
   0   6  -9    4.13    0.44
   0   6  -9    3.98    0.39
   0  -6   9    4.08    0.32
  -1   6  -9    0.95    0.22
  -1   6  -9    0.94    0.23
   1  -6   9    0.70    0.17
  -2   6  -9   34.83    1.19
  -2   6  -9   37.01    1.22
  -2   6  -9   33.72    1.37
   2  -6   9   40.17    1.38
  -3   6  -9    6.35    0.53
   3  -6   9    6.19    0.37
  -4   6  -9    5.39    0.60
   4  -6   9    4.64    0.38
   4  -6   9    4.75    0.32
  -5   6  -9    3.28    0.51
   5  -6   9    3.22    0.40
   5  -6   9    3.23    0.34
   5  -6   9    3.19    0.38
   4   5  -9    0.10    0.29
   4   5  -9    0.09    0.33
  -4  -5   9    0.24    0.28
  -4  -5   9    0.10    0.64
   3   5  -9   26.66    1.01
   3   5  -9   24.02    1.16
   3   5  -9   23.49    0.94
  -3  -5   9   26.36    0.98
  -3  -5   9   25.45    1.26
   2   5  -9    0.29    0.22
   2   5  -9    0.65    0.34
  -2  -5   9    0.62    0.42
  -2  -5   9    0.34    0.17
   1   5  -9    5.29    0.37
   1   5  -9    5.90    0.33
   1   5  -9    5.51    0.45
   1   5  -9    5.23    0.39
  -1  -5   9    5.60    0.62
  -1  -5   9    6.18    0.34
   0   5  -9   23.37    0.87
   0   5  -9   23.29    0.88
   0   5  -9   22.67    0.79
   0   5  -9   23.09    0.92
   0  -5   9   24.48    0.80
   0  -5   9   23.88    0.98
   0  -5   9   22.36    0.85
  -1   5  -9    8.89    0.45
  -1   5  -9    8.65    0.43
  -1   5  -9    8.44    0.47
   1  -5   9    9.53    0.35
   1  -5   9    8.80    0.42
  -2   5  -9    8.37    0.50
   2  -5   9    8.38    0.34
  -3   5  -9   10.12    0.59
   3  -5   9   11.29    0.44
   3  -5   9   10.80    0.48
  -4   5  -9    0.93    0.30
   4  -5   9    0.82    0.26
   4  -5   9    0.75    0.19
   4  -5   9    0.84    0.19
  -5   5  -9    2.68    0.45
  -5   5  -9    3.12    0.43
   5  -5   9    3.55    0.40
   5  -5   9    3.10    0.37
   5  -5   9    3.29    0.46
   5   4  -9   26.52    1.61
   5   4  -9   23.74    1.08
   5   4  -9   24.91    1.03
  -5  -4   9   25.53    1.52
  -5  -4   9   25.31    1.03
   4   4  -9    0.13    0.23
   4   4  -9    0.19    0.48
   4   4  -9    0.03    0.25
  -4  -4   9   -0.88    0.49
  -4  -4   9   -0.01    0.22
   3   4  -9    2.22    0.40
   3   4  -9    2.77    0.30
   3   4  -9    2.83    0.37
  -3  -4   9    2.57    0.29
  -3  -4   9    2.77    0.46
   2   4  -9   38.05    1.37
   2   4  -9   36.40    1.39
   2   4  -9   36.65    1.26
  -2  -4   9   38.43    1.34
  -2  -4   9   40.14    1.47
   1   4  -9    0.54    0.21
   1   4  -9    0.77    0.16
   1   4  -9    1.02    0.19
   1   4  -9    0.59    0.19
   1   4  -9    0.58    0.14
  -1  -4   9    0.77    0.13
  -1  -4   9    0.41    0.22
  -1  -4   9    0.34    0.28
  -1  -4   9    0.40    0.22
   0   4  -9    6.13    0.38
   0   4  -9    6.77    0.36
   0   4  -9    6.72    0.34
   0   4  -9    7.78    0.40
   0   4  -9    6.58    0.42
   0  -4   9    6.07    0.37
   0  -4   9    6.78    0.47
   0  -4   9    7.10    0.30
   0  -4   9    6.47    0.32
  -1   4  -9    9.55    0.41
  -1   4  -9    8.89    0.40
  -1   4  -9    9.15    0.44
   1  -4   9   10.10    0.38
   1  -4   9    9.82    0.42
   1  -4   9    9.81    0.42
   1  -4   9    9.82    0.50
  -2   4  -9    0.44    0.18
   2  -4   9    0.75    0.20
   2  -4   9    0.28    0.13
   2  -4   9    0.66    0.12
  -3   4  -9   33.76    1.26
   3  -4   9   33.83    1.15
   3  -4   9   33.52    1.14
  -4   4  -9    0.04    0.26
  -4   4  -9   -0.05    0.26
   4  -4   9   -0.09    0.16
   4  -4   9    0.04    0.15
   4  -4   9    0.06    0.19
  -5   4  -9    0.00    0.32
   5  -4   9    0.23    0.23
   5  -4   9    0.10    0.20
   5  -4   9    0.40    0.27
   5   3  -9    2.05    0.60
   5   3  -9    1.70    0.31
   5   3  -9    1.71    0.35
  -5  -3   9    0.69    0.57
  -5  -3   9    1.43    0.28
   4   3  -9   23.60    0.97
   4   3  -9   24.79    1.14
   4   3  -9   25.08    0.92
  -4  -3   9   24.31    1.17
  -4  -3   9   24.06    0.89
   3   3  -9    2.12    0.26
   3   3  -9    3.38    0.46
   3   3  -9    2.00    0.33
   3   3  -9    2.23    0.30
  -3  -3   9    1.87    0.37
   2   3  -9   22.30    0.75
   2   3  -9   20.96    0.82
   2   3  -9   20.50    0.86
  -2  -3   9   21.68    0.78
  -2  -3   9   21.28    0.77
  -2  -3   9   21.36    0.91
   1   3  -9    3.17    0.28
   1   3  -9    3.14    0.21
   1   3  -9    3.05    0.29
   1   3  -9    2.80    0.31
   1   3  -9    3.20    0.20
  -1  -3   9    3.44    0.23
  -1  -3   9    3.09    0.25
  -1  -3   9    2.99    0.21
  -1  -3   9    3.10    0.38
   0   3  -9    3.26    0.31
   0   3  -9    3.48    0.29
   0   3  -9    3.19    0.23
   0   3  -9    3.14    0.27
   0  -3   9    3.46    0.20
   0  -3   9    3.53    0.33
   0  -3   9    2.89    0.21
   0  -3   9    2.82    0.20
  -1   3  -9   22.96    0.84
  -1   3  -9   23.66    0.79
  -1   3  -9   22.60    0.79
   1  -3   9   22.63    0.83
   1  -3   9   21.52    0.79
   1  -3   9   22.41    0.75
   1  -3   9   22.33    0.76
  -2   3  -9    0.28    0.17
  -2   3  -9    0.27    0.17
   2  -3   9    0.40    0.11
   2  -3   9    0.18    0.11
  -3   3  -9   25.17    1.00
  -3   3  -9   25.60    1.00
   3  -3   9   24.47    0.89
   3  -3   9   26.97    0.91
  -4   3  -9   38.77    1.45
   4  -3   9   41.22    1.39
   4  -3   9   39.70    1.36
   4  -3   9   40.93    1.40
  -5   3  -9    8.69    0.71
   5  -3   9    8.49    0.53
   5  -3   9    8.71    0.45
   6   2  -9    3.09    0.44
   6   2  -9    2.28    0.76
   6   2  -9    3.02    0.38
  -6  -2   9    1.60    0.86
  -6  -2   9    3.25    0.37
   5   2  -9    1.85    0.33
   5   2  -9    1.71    0.53
   5   2  -9    1.68    0.28
  -5  -2   9    2.07    0.25
  -5  -2   9    1.03    0.51
   4   2  -9    3.13    0.41
   4   2  -9    3.36    0.38
   4   2  -9    3.65    0.49
  -4  -2   9    3.68    0.29
  -4  -2   9    3.80    0.46
   3   2  -9   32.57    1.08
   3   2  -9   30.24    1.21
   3   2  -9   33.12    1.17
   3   2  -9   32.30    1.10
  -3  -2   9   30.21    1.07
  -3  -2   9   30.91    1.18
  -3  -2   9   30.29    1.05
   2   2  -9    3.93    0.37
   2   2  -9    4.33    0.31
   2   2  -9    4.12    0.22
  -2  -2   9    3.19    0.23
  -2  -2   9    3.95    0.27
  -2  -2   9    4.37    0.42
  -2  -2   9    4.45    0.25
   1   2  -9   31.21    0.98
   1   2  -9   28.73    1.06
   1   2  -9   29.22    1.04
   1   2  -9   31.24    1.08
   1   2  -9   30.61    1.08
  -1  -2   9   31.59    1.04
  -1  -2   9   32.17    1.13
  -1  -2   9   31.94    1.08
   0   2  -9    6.21    0.32
   0   2  -9    5.60    0.33
   0   2  -9    6.39    0.28
   0   2  -9    6.48    0.33
   0  -2   9    5.87    0.36
   0  -2   9    5.45    0.26
  -1   2  -9   28.16    0.94
  -1   2  -9   29.49    0.99
  -1   2  -9   28.13    1.01
  -1   2  -9   29.22    0.94
  -1   2  -9   26.45    1.03
   1  -2   9   29.01    0.98
   1  -2   9   29.48    0.98
   1  -2   9   28.52    1.03
  -2   2  -9   16.46    0.70
   2  -2   9   17.84    0.60
   2  -2   9   17.18    0.64
  -3   2  -9    0.09    0.19
   3  -2   9    0.17    0.13
   3  -2   9    0.28    0.14
  -4   2  -9   33.36    1.29
   4  -2   9   34.53    1.17
   4  -2   9   32.74    1.20
  -5   2  -9    7.91    0.69
   5  -2   9    6.28    0.48
   6   1  -9   15.05    0.73
   6   1  -9   15.25    1.21
   6   1  -9   14.70    0.83
  -6  -1   9   15.83    0.69
  -6  -1   9   15.35    1.16
   5   1  -9    5.19    0.76
   5   1  -9    5.08    0.47
   5   1  -9    5.43    0.39
  -5  -1   9    5.15    0.34
  -5  -1   9    4.75    0.72
   4   1  -9   -0.09    0.18
   4   1  -9    0.04    0.15
   4   1  -9    0.34    0.21
   4   1  -9    0.22    0.31
  -4  -1   9    0.17    0.17
  -4  -1   9   -0.06    0.31
  -4  -1   9    0.39    0.14
   3   1  -9   42.71    1.51
   3   1  -9   42.44    1.48
   3   1  -9   42.53    1.41
  -3  -1   9   39.73    1.46
  -3  -1   9   41.11    1.36
  -3  -1   9   41.65    1.39
   2   1  -9   19.95    0.78
   2   1  -9   20.10    0.76
   2   1  -9   19.65    0.67
  -2  -1   9   19.59    0.71
   1   1  -9   31.89    1.12
   1   1  -9   31.32    1.11
   1   1  -9   31.54    1.10
  -1  -1   9   34.01    1.13
  -1  -1   9   32.75    1.17
   0   1  -9   39.35    1.36
   0   1  -9   38.41    1.31
   0   1  -9   40.48    1.35
   0  -1   9   40.84    1.30
   0  -1   9   40.12    1.33
   0  -1   9   37.50    1.31
  -1   1  -9    5.68    0.31
  -1   1  -9    5.26    0.25
  -1   1  -9    4.99    0.34
  -1   1  -9    5.25    0.30
   1  -1   9    5.92    0.29
   1  -1   9    5.48    0.41
   1  -1   9    5.61    0.32
  -2   1  -9   17.91    0.74
  -2   1  -9   17.98    0.62
   2  -1   9   18.42    0.62
   2  -1   9   17.70    0.67
  -3   1  -9    8.43    0.51
   3  -1   9    9.46    0.39
   3  -1   9    8.41    0.45
  -4   1  -9    6.60    0.57
   4  -1   9    7.17    0.45
   4  -1   9    6.94    0.40
  -5   1  -9   27.70    1.24
   5  -1   9   26.80    1.03
   6   0  -9   16.77    0.73
   6   0  -9   14.61    0.80
   6   0  -9   13.80    1.13
  -6   0   9   16.97    1.11
  -6   0   9   15.18    0.64
   5   0  -9   10.97    0.60
   5   0  -9   10.74    0.80
   5   0  -9   10.62    0.68
   5   0  -9   10.84    0.51
  -5   0   9   11.39    0.58
  -5   0   9   11.89    0.49
  -5   0   9   12.16    0.79
   4   0  -9    0.49    0.29
   4   0  -9    1.32    0.17
   4   0  -9    1.27    0.19
  -4   0   9    1.01    0.14
  -4   0   9    0.92    0.30
  -4   0   9    1.19    0.19
   3   0  -9   13.15    0.57
   3   0  -9   12.84    0.67
   3   0  -9   12.88    0.48
  -3   0   9   12.79    0.62
  -3   0   9   12.41    0.53
  -3   0   9   13.97    0.64
   2   0  -9   15.75    0.61
   2   0  -9   14.53    0.63
  -2   0   9   13.41    0.60
  -2   0   9   13.40    0.52
   1   0  -9    0.16    0.11
   1   0  -9    0.12    0.22
   1   0  -9    0.22    0.12
   1   0  -9    0.17    0.13
  -1   0   9    0.07    0.08
  -1   0   9    0.18    0.17
   0   0  -9   77.92    2.68
   0   0  -9   82.41    2.65
   0   0  -9   84.40    2.67
   0   0  -9   84.21    2.70
   0   0   9   78.04    2.61
   0   0   9   83.45    2.60
   0   0   9   80.26    2.61
  -1   0  -9    0.14    0.18
  -1   0  -9    0.22    0.15
  -1   0  -9    0.14    0.11
  -1   0  -9    0.13    0.11
   1   0   9    0.11    0.10
   1   0   9    0.15    0.22
   1   0   9    0.05    0.15
  -2   0  -9    8.55    0.36
  -2   0  -9    7.58    0.47
  -2   0  -9    8.35    0.43
   2   0   9    9.01    0.34
   2   0   9    7.82    0.39
   2   0   9    7.89    0.44
  -3   0  -9   21.62    0.95
  -3   0  -9   22.29    0.79
  -3   0  -9   23.71    0.84
   3   0   9   22.09    0.79
   3   0   9   21.88    0.84
  -4   0  -9    0.10    0.20
  -4   0  -9   -0.16    0.29
  -5   0  -9    0.43    0.41
   5   0   9    0.58    0.30
   6  -1  -9    2.34    0.29
   6  -1  -9    2.74    0.59
  -6   1   9    1.14    0.49
  -6   1   9    2.42    0.23
   5  -1  -9   17.83    0.82
   5  -1  -9   19.60    0.74
   5  -1  -9   18.91    0.96
  -5   1   9   18.69    0.92
  -5   1   9   17.81    0.76
  -5   1   9   16.63    0.84
  -5   1   9   18.23    0.66
   4  -1  -9   -0.01    0.28
   4  -1  -9    0.03    0.13
  -4   1   9    0.09    0.28
  -4   1   9    0.02    0.15
  -4   1   9   -0.36    0.24
   3  -1  -9    2.92    0.21
   3  -1  -9    2.54    0.36
  -3   1   9    2.41    0.39
  -3   1   9    2.73    0.24
   2  -1  -9   15.59    0.65
  -2   1   9   15.68    0.66
  -2   1   9   15.17    0.59
  -2   1   9   16.28    0.65
   1  -1  -9    2.38    0.22
   1  -1  -9    2.41    0.25
   1  -1  -9    2.70    0.23
  -1   1   9    2.70    0.34
  -1   1   9    2.76    0.20
  -1   1   9    2.67    0.31
  -1   1   9    2.32    0.19
   0  -1  -9    2.40    0.22
   0  -1  -9    2.56    0.23
   0   1   9    2.90    0.30
   0   1   9    2.83    0.21
   0   1   9    3.14    0.29
  -1  -1  -9   54.16    1.82
  -1  -1  -9   56.73    1.88
  -1  -1  -9   53.06    1.84
  -1  -1  -9   56.46    1.77
  -1  -1  -9   55.07    1.80
   1   1   9   54.42    1.93
   1   1   9   55.36    1.93
   1   1   9   65.92    1.90
  -2  -1  -9    0.35    0.16
  -2  -1  -9    0.29    0.25
  -2  -1  -9    0.48    0.21
   2   1   9    0.15    0.14
   2   1   9    0.27    0.13
   2   1   9    0.22    0.24
  -3  -1  -9   -0.02    0.23
  -3  -1  -9    0.08    0.19
   3   1   9    0.30    0.17
   3   1   9    0.09    0.18
  -4  -1  -9   10.70    0.75
  -4  -1  -9   11.08    0.59
   4   1   9    9.94    0.60
   4   1   9   11.95    0.57
  -5  -1  -9    0.84    0.47
  -5  -1  -9    0.66    0.40
   5   1   9    0.86    0.35
   7  -2  -9    4.94    0.58
  -7   2   9    4.79    0.74
   6  -2  -9    0.47    0.25
   6  -2  -9    0.15    0.53
  -6   2   9    0.62    0.45
  -6   2   9    0.26    0.17
  -6   2   9   -0.07    0.31
  -6   2   9   -0.11    0.25
   5  -2  -9    9.74    0.48
   5  -2  -9   10.43    0.75
  -5   2   9    9.92    0.48
  -5   2   9    8.21    0.48
  -5   2   9    8.31    0.68
   4  -2  -9   29.99    1.02
   4  -2  -9   28.73    1.16
  -4   2   9   27.70    1.03
  -4   2   9   28.05    1.13
  -4   2   9   29.35    0.99
  -4   2   9   28.88    1.00
   3  -2  -9   -0.10    0.24
   3  -2  -9    0.08    0.11
  -3   2   9    0.07    0.18
  -3   2   9   -0.03    0.10
  -3   2   9   -0.06    0.12
  -3   2   9    0.02    0.23
   2  -2  -9    4.00    0.23
   2  -2  -9    4.16    0.26
   2  -2  -9    3.69    0.33
  -2   2   9    3.76    0.37
  -2   2   9    4.25    0.21
  -2   2   9    4.01    0.25
   1  -2  -9   61.56    2.14
   1  -2  -9   65.92    2.11
   1  -2  -9   63.13    2.03
  -1   2   9   61.09    2.18
  -1   2   9   65.88    2.13
  -1   2   9   67.51    2.16
   0  -2  -9    0.08    0.15
   0  -2  -9    0.26    0.13
   0  -2  -9    0.40    0.11
   0  -2  -9    0.33    0.13
   0   2   9    0.49    0.13
  -1  -2  -9    8.63    0.58
  -1  -2  -9    7.38    0.39
  -1  -2  -9    8.88    0.48
  -1  -2  -9    8.14    0.38
  -1  -2  -9    8.30    0.40
   1   2   9    7.68    0.39
   1   2   9    8.10    0.48
   1   2   9    8.45    0.34
  -2  -2  -9   29.90    1.11
  -2  -2  -9   33.21    1.22
   2   2   9   31.03    1.09
   2   2   9   32.73    1.15
  -3  -2  -9    0.36    0.28
  -3  -2  -9    0.18    0.23
   3   2   9    0.31    0.20
   3   2   9    0.28    0.21
  -4  -2  -9    0.07    0.34
  -4  -2  -9    0.11    0.37
   4   2   9   -0.28    0.26
   4   2   9    0.15    0.27
   7  -3  -9    2.75    0.39
  -7   3   9    2.74    0.65
   6  -3  -9    9.46    0.96
   6  -3  -9   12.22    0.61
  -6   3   9    9.94    0.44
  -6   3   9    9.11    0.60
  -6   3   9   10.84    0.86
   5  -3  -9    0.10    0.18
   5  -3  -9    0.17    0.37
  -5   3   9   -0.12    0.21
  -5   3   9   -0.06    0.18
  -5   3   9    0.19    0.34
   4  -3  -9   60.13    2.09
   4  -3  -9   60.11    1.99
  -4   3   9   56.68    1.92
  -4   3   9   58.07    1.89
  -4   3   9   56.10    1.99
   3  -3  -9   21.90    0.89
  -3   3   9   21.31    0.74
  -3   3   9   20.20    0.77
  -3   3   9   19.24    0.85
  -3   3   9   20.70    0.74
   2  -3  -9    0.61    0.17
   2  -3  -9    0.38    0.19
   2  -3  -9    0.66    0.15
  -2   3   9    0.64    0.21
  -2   3   9    0.48    0.12
   1  -3  -9   15.22    0.61
   1  -3  -9   15.23    0.55
   1  -3  -9   13.69    0.61
  -1   3   9   15.56    0.61
  -1   3   9   15.32    0.67
   0  -3  -9   11.04    0.49
   0  -3  -9   10.05    0.46
   0  -3  -9    9.88    0.45
   0  -3  -9   11.18    0.52
   0   3   9    9.76    0.53
   0   3   9   10.17    0.45
  -1  -3  -9    0.69    0.22
  -1  -3  -9    0.59    0.19
  -1  -3  -9    0.94    0.16
   1   3   9    0.28    0.28
   1   3   9    0.98    0.18
   1   3   9    0.92    0.16
  -2  -3  -9   12.33    0.69
  -2  -3  -9   12.36    0.69
   2   3   9   14.36    0.59
   2   3   9   14.07    0.64
  -3  -3  -9   -0.29    0.32
  -3  -3  -9    0.19    0.29
   3   3   9    0.22    0.24
   3   3   9   -0.02    0.22
  -4  -3  -9    0.21    0.41
  -4  -3  -9    0.47    0.50
   4   3   9    0.40    0.34
   4   3   9    0.30    0.33
   7  -4  -9    5.09    0.60
  -7   4   9    5.99    0.75
   6  -4  -9    7.86    0.96
   6  -4  -9    7.97    0.55
  -6   4   9    6.01    0.63
  -6   4   9    7.79    0.84
  -6   4   9    7.19    0.55
   5  -4  -9    1.34    0.25
   5  -4  -9    1.84    0.43
  -5   4   9    1.21    0.59
  -5   4   9    1.48    0.24
  -5   4   9    1.48    0.28
   4  -4  -9    4.01    0.54
  -4   4   9    3.27    0.50
  -4   4   9    3.26    0.34
  -4   4   9    2.97    0.31
   3  -4  -9   25.40    1.01
  -3   4   9   26.74    1.00
  -3   4   9   25.26    1.02
  -3   4   9   26.60    0.95
   2  -4  -9    0.13    0.15
   2  -4  -9    0.32    0.21
  -2   4   9    0.41    0.15
  -2   4   9    0.04    0.24
   1  -4  -9    0.73    0.21
   1  -4  -9    0.93    0.19
   1  -4  -9    1.27    0.24
  -1   4   9    0.86    0.25
  -1   4   9    0.59    0.16
   0  -4  -9    1.34    0.24
   0  -4  -9    0.89    0.21
   0   4   9    1.53    0.30
   0   4   9    1.26    0.19
  -1  -4  -9   -0.13    0.23
  -1  -4  -9   -0.35    0.22
  -1  -4  -9    0.17    0.15
   1   4   9    0.24    0.18
   1   4   9    0.22    0.35
   1   4   9    0.36    0.18
  -2  -4  -9    3.49    0.48
  -2  -4  -9    3.34    0.41
   2   4   9    4.46    0.42
   2   4   9    3.81    0.38
  -3  -4  -9    3.51    0.49
  -3  -4  -9    4.30    0.67
   3   4   9    4.83    0.47
   3   4   9    3.96    0.51
   6  -5  -9    0.86    0.62
   6  -5  -9    0.97    0.31
  -6   5   9    0.65    0.28
  -6   5   9    0.43    0.35
  -6   5   9    0.57    0.47
   5  -5  -9    2.19    0.47
  -5   5   9    1.57    0.31
  -5   5   9    1.97    0.41
  -5   5   9    2.12    0.27
   4  -5  -9   -0.07    0.32
  -4   5   9    0.12    0.22
  -4   5   9   -0.08    0.17
  -4   5   9   -0.13    0.30
   3  -5  -9    5.25    0.31
   3  -5  -9    4.04    0.51
  -3   5   9    4.65    0.35
  -3   5   9    4.19    0.52
  -3   5   9    4.68    0.38
   2  -5  -9    4.39    0.36
   2  -5  -9    4.44    0.45
  -2   5   9    4.68    0.35
   1  -5  -9    0.85    0.24
   1  -5  -9    0.56    0.22
  -1   5   9    0.65    0.29
  -1   5   9    1.10    0.19
   0  -5  -9    4.29    0.45
   0  -5  -9    3.86    0.48
   0   5   9    3.78    0.42
   0   5   9    3.45    0.36
  -1  -5  -9    2.19    0.34
  -1  -5  -9    2.01    0.33
   1   5   9    2.49    0.29
   1   5   9    2.85    0.37
   1   5   9    2.65    0.50
  -2  -5  -9   -0.23    0.37
  -2  -5  -9    0.16    0.37
   2   5   9   -0.07    0.26
   2   5   9    0.10    0.28
  -6   6   9    0.96    0.40
  -6   6   9    0.97    0.32
   5  -6  -9    2.28    0.53
  -5   6   9    2.59    0.45
  -5   6   9    2.87    0.33
  -5   6   9    2.92    0.40
   4  -6  -9    1.00    0.39
  -4   6   9    0.40    0.21
  -4   6   9    1.53    0.31
  -4   6   9    0.90    0.36
   3  -6  -9    0.52    0.20
   3  -6  -9    0.27    0.31
  -3   6   9    0.48    0.21
  -3   6   9    0.32    0.24
  -3   6   9    0.07    0.33
   2  -6  -9   24.70    1.02
   2  -6  -9   23.94    0.94
  -2   6   9   24.13    0.92
  -2   6   9   23.75    1.05
   1  -6  -9    0.09    0.28
   1  -6  -9    0.30    0.32
  -1   6   9   -0.27    0.35
  -1   6   9    0.49    0.21
   0  -6  -9    1.94    0.34
   0  -6  -9    1.59    0.35
   0   6   9    1.12    0.25
   0   6   9    2.26    0.49
  -1  -6  -9   15.46    0.90
  -1  -6  -9   13.68    0.86
   1   6   9   13.91    0.72
   1   6   9   14.14    0.70
  -2  -6  -9    0.14    0.47
   2   6   9   -0.18    0.35
   2   6   9    0.11    0.39
  -6   7   9    0.64    0.52
  -6   7   9    1.42    0.51
   5  -7  -9    5.03    0.64
  -5   7   9    4.80    0.53
  -5   7   9    5.45    0.69
  -5   7   9    5.45    0.78
   4  -7  -9    6.65    0.79
  -4   7   9    5.81    0.49
  -4   7   9    7.08    0.62
   3  -7  -9    2.04    0.28
   3  -7  -9    1.72    0.48
  -3   7   9    1.66    0.42
  -3   7   9    1.71    0.28
  -3   7   9    2.23    0.34
   2  -7  -9    7.58    0.72
   2  -7  -9    8.23    0.59
  -2   7   9    7.34    0.51
  -2   7   9    7.42    0.77
   1  -7  -9    8.74    0.75
   1  -7  -9    8.79    0.67
  -1   7   9    8.06    0.88
  -1   7   9    9.15    0.56
   0  -7  -9    2.05    0.46
   0  -7  -9    1.19    0.41
   0   7   9    2.11    0.62
   0   7   9    1.39    0.31
  -1  -7  -9    1.88    0.52
  -1  -7  -9    2.04    0.51
   1   7   9    2.80    0.41
  -5   8   9    0.25    0.45
  -5   8   9    0.04    0.52
  -5   8   9   -0.06    0.34
   4  -8  -9    2.69    0.60
  -4   8   9    3.93    0.52
  -4   8   9    2.51    0.56
  -4   8   9    3.14    0.47
   3  -8  -9    1.05    0.33
   3  -8  -9    1.72    0.52
  -3   8   9    2.08    0.84
  -3   8   9    1.86    0.33
  -3   8   9    1.07    0.38
   2  -8  -9    4.63    0.63
   2  -8  -9    4.59    0.66
  -2   8   9    5.37    0.63
  -2   8   9    5.66    0.58
   1  -8  -9    5.00    0.73
   1  -8  -9    5.32    0.85
  -1   8   9    4.10    0.70
  -1   8   9    4.54    0.57
   1   8 -10    2.96    0.58
   1   8 -10    3.38    0.48
  -1  -8  10    2.72    0.43
   0   8 -10    0.34    0.38
   0  -8  10    0.05    0.26
  -1   8 -10   15.28    0.84
  -1   8 -10   17.00    0.89
   1  -8  10   16.00    0.76
  -2   8 -10    2.57    0.35
  -2   8 -10    2.99    0.45
   2  -8  10    2.67    0.32
  -3   8 -10    1.34    0.44
   3  -8  10    1.89    0.32
   2   7 -10   -0.02    0.62
   2   7 -10    0.44    0.37
   2   7 -10    0.18    0.32
  -2  -7  10    0.26    0.29
   1   7 -10   12.62    0.84
   1   7 -10   11.68    0.70
  -1  -7  10   12.78    0.64
   0   7 -10    0.68    0.35
   0   7 -10    0.99    0.31
   0  -7  10    0.94    0.24
  -1   7 -10    1.42    0.32
  -1   7 -10    1.47    0.31
   1  -7  10    1.78    0.25
  -2   7 -10    9.13    0.65
  -2   7 -10   10.05    0.53
   2  -7  10   11.81    0.58
  -3   7 -10    0.67    0.35
   3  -7  10    0.59    0.24
  -4   7 -10    2.09    0.45
   4  -7  10    2.77    0.33
   3   6 -10    6.91    0.94
   3   6 -10    7.37    0.55
  -3  -6  10    7.17    0.55
   2   6 -10    6.49    0.46
   2   6 -10    6.21    0.51
   2   6 -10    7.31    0.74
  -2  -6  10    5.92    0.44
   1   6 -10    0.60    0.21
   1   6 -10    0.80    0.26
   1   6 -10    0.86    0.28
   1   6 -10    0.91    0.34
  -1  -6  10    0.71    0.21
   0   6 -10    9.89    0.58
   0   6 -10    9.93    0.55
   0  -6  10   10.47    0.50
  -1   6 -10    0.68    0.26
  -1   6 -10    0.43    0.23
   1  -6  10    0.29    0.17
  -2   6 -10    3.45    0.34
  -2   6 -10    4.60    0.47
  -2   6 -10    3.75    0.31
   2  -6  10    4.23    0.33
  -3   6 -10    7.59    0.61
   3  -6  10    7.57    0.43
  -4   6 -10    3.93    0.62
   4  -6  10    5.25    0.37
   4  -6  10    4.55    0.41
  -5   6 -10    2.91    0.51
   5  -6  10    3.96    0.44
   5  -6  10    3.74    0.49
   5  -6  10    3.69    0.47
   4   5 -10   -0.49    0.61
   4   5 -10    0.30    0.35
   4   5 -10    0.16    0.29
  -4  -5  10    0.06    0.29
  -4  -5  10   -0.57    0.68
   3   5 -10    3.89    0.47
   3   5 -10    2.71    0.49
   3   5 -10    3.05    0.38
  -3  -5  10    3.31    0.38
  -3  -5  10    2.83    0.58
   2   5 -10   36.15    1.27
   2   5 -10   36.07    1.35
   2   5 -10   36.61    1.41
  -2  -5  10   35.19    1.51
  -2  -5  10   39.21    1.32
   1   5 -10    4.02    0.35
   1   5 -10    3.87    0.47
   1   5 -10    3.75    0.30
   1   5 -10    3.86    0.41
  -1  -5  10    4.29    0.30
  -1  -5  10    3.44    0.46
   0   5 -10    6.04    0.40
   0   5 -10    5.66    0.43
   0   5 -10    5.72    0.34
   0  -5  10    6.49    0.36
   0  -5  10    6.46    0.31
  -1   5 -10    5.53    0.38
  -1   5 -10    6.26    0.41
  -1   5 -10    6.04    0.41
   1  -5  10    5.96    0.34
   1  -5  10    6.16    0.29
  -2   5 -10    0.05    0.22
   2  -5  10    0.01    0.15
   2  -5  10    0.22    0.12
  -3   5 -10    5.40    0.50
   3  -5  10    6.12    0.33
   3  -5  10    5.81    0.36
  -4   5 -10    1.03    0.33
   4  -5  10    1.44    0.30
   4  -5  10    1.37    0.23
   4  -5  10    1.17    0.22
  -5   5 -10    0.27    0.43
   5  -5  10    0.57    0.33
   5  -5  10    0.79    0.28
   5   4 -10   18.93    0.91
   5   4 -10   20.13    1.39
   5   4 -10   20.13    0.97
  -5  -4  10   20.82    1.45
  -5  -4  10   19.37    0.91
   4   4 -10    0.13    0.49
   4   4 -10   -0.12    0.23
   4   4 -10    0.10    0.28
  -4  -4  10    0.10    0.23
  -4  -4  10    0.23    0.57
   3   4 -10    2.93    0.42
   3   4 -10    2.59    0.43
   3   4 -10    3.14    0.40
   3   4 -10    2.31    0.33
  -3  -4  10    3.51    0.32
  -3  -4  10    2.85    0.50
   2   4 -10   13.62    0.73
   2   4 -10   14.53    0.57
   2   4 -10   15.28    0.67
   2   4 -10   14.07    0.57
  -2  -4  10   16.01    0.85
  -2  -4  10   14.70    0.60
  -2  -4  10   14.24    0.60
   1   4 -10   13.18    0.52
   1   4 -10   14.55    0.64
   1   4 -10   13.30    0.61
   1   4 -10   13.36    0.53
  -1  -4  10   13.22    0.73
  -1  -4  10   12.83    0.51
  -1  -4  10   13.35    0.54
  -1  -4  10   12.63    0.56
   0   4 -10    5.02    0.35
   0   4 -10    5.41    0.37
   0   4 -10    4.90    0.39
   0   4 -10    5.29    0.33
   0  -4  10    5.48    0.32
   0  -4  10    5.25    0.28
   0  -4  10    5.47    0.30
   0  -4  10    5.19    0.48
  -1   4 -10    1.74    0.29
  -1   4 -10    1.79    0.28
  -1   4 -10    1.78    0.26
   1  -4  10    1.99    0.26
   1  -4  10    1.65    0.19
  -2   4 -10    9.14    0.50
   2  -4  10    9.09    0.44
   2  -4  10    9.07    0.38
   2  -4  10    7.96    0.44
  -3   4 -10    5.54    0.47
  -3   4 -10    4.32    0.47
   3  -4  10    5.88    0.37
   3  -4  10    5.46    0.33
   3  -4  10    5.21    0.34
  -4   4 -10    3.11    0.39
  -4   4 -10    2.37    0.37
   4  -4  10    2.64    0.36
   4  -4  10    2.79    0.33
  -5   4 -10    0.12    0.37
   5  -4  10    0.33    0.23
   5  -4  10    0.19    0.30
   5  -4  10   -0.19    0.25
   5   3 -10   13.99    0.81
   5   3 -10   14.07    0.70
   5   3 -10   14.87    1.18
  -5  -3  10   13.99    0.67
  -5  -3  10   13.63    1.17
   4   3 -10    3.49    0.37
   4   3 -10    3.06    0.44
   4   3 -10    2.56    0.49
   4   3 -10    3.61    0.46
  -4  -3  10    2.83    0.33
  -4  -3  10    2.63    0.51
   3   3 -10    5.90    0.42
   3   3 -10    5.55    0.34
   3   3 -10    4.24    0.38
   3   3 -10    5.28    0.57
  -3  -3  10    5.02    0.33
  -3  -3  10    6.00    0.47
  -3  -3  10    5.59    0.65
   2   3 -10   12.08    0.47
   2   3 -10   11.93    0.56
   2   3 -10   11.44    0.61
  -2  -3  10   12.36    0.50
  -2  -3  10   10.96    0.54
  -2  -3  10   12.05    0.68
  -2  -3  10   12.53    0.51
   1   3 -10    0.89    0.27
   1   3 -10    1.17    0.20
   1   3 -10    1.55    0.17
   1   3 -10    1.17    0.22
   1   3 -10    1.29    0.17
  -1  -3  10    1.43    0.18
  -1  -3  10    1.38    0.19
  -1  -3  10    1.01    0.14
  -1  -3  10    1.20    0.28
   0   3 -10    5.94    0.37
   0   3 -10    6.32    0.31
   0   3 -10    6.08    0.36
   0   3 -10    6.31    0.37
   0  -3  10    6.43    0.32
   0  -3  10    7.02    0.28
   0  -3  10    6.07    0.31
   0  -3  10    6.51    0.45
  -1   3 -10   11.75    0.52
  -1   3 -10   12.82    0.48
   1  -3  10   12.66    0.59
   1  -3  10   12.20    0.48
   1  -3  10   12.59    0.45
  -2   3 -10    0.43    0.18
  -2   3 -10    0.49    0.20
   2  -3  10    0.58    0.12
   2  -3  10    0.65    0.13
   2  -3  10    0.16    0.30
  -3   3 -10    1.33    0.28
  -3   3 -10    1.55    0.27
   3  -3  10    1.88    0.26
   3  -3  10    1.54    0.19
  -4   3 -10   10.06    0.68
   4  -3  10    9.86    0.50
   4  -3  10    9.12    0.48
  -5   3 -10    5.61    0.70
   5  -3  10    5.59    0.51
   5  -3  10    5.61    0.50
   5  -3  10    6.14    0.42
   6   2 -10    7.92    1.45
   6   2 -10    7.85    0.75
  -6  -2  10    8.61    1.19
  -6  -2  10    8.68    0.63
   5   2 -10    0.34    0.24
   5   2 -10   -0.33    0.50
   5   2 -10    0.26    0.29
  -5  -2  10    0.10    0.53
  -5  -2  10   -0.22    0.21
   4   2 -10   25.07    1.14
   4   2 -10   24.15    0.93
   4   2 -10   27.51    1.03
  -4  -2  10   25.61    0.92
  -4  -2  10   26.07    1.17
  -4  -2  10   25.42    0.98
   3   2 -10    1.36    0.30
   3   2 -10    1.93    0.23
   3   2 -10    1.97    0.32
  -3  -2  10    1.79    0.21
  -3  -2  10    2.06    0.36
  -3  -2  10    1.89    0.22
   2   2 -10    2.88    0.29
   2   2 -10    3.10    0.20
   2   2 -10    2.75    0.37
  -2  -2  10    2.83    0.24
  -2  -2  10    2.73    0.27
  -2  -2  10    2.66    0.23
  -2  -2  10    3.40    0.44
   1   2 -10   39.06    1.40
   1   2 -10   40.89    1.43
   1   2 -10   42.52    1.43
  -1  -2  10   40.68    1.42
  -1  -2  10   41.43    1.36
  -1  -2  10   40.00    1.31
   0   2 -10    8.08    0.43
   0   2 -10    8.94    0.40
   0  -2  10    8.76    0.46
   0  -2  10    8.71    0.37
  -1   2 -10    2.21    0.20
  -1   2 -10    2.31    0.24
  -1   2 -10    2.70    0.31
  -1   2 -10    2.05    0.27
   1  -2  10    2.38    0.36
   1  -2  10    2.25    0.20
  -2   2 -10   34.88    1.28
   2  -2  10   39.28    1.32
   2  -2  10   38.53    1.26
  -3   2 -10    0.39    0.23
   3  -2  10    0.06    0.14
  -4   2 -10    1.23    0.32
   4  -2  10    1.72    0.25
   4  -2  10    1.32    0.23
  -5   2 -10   11.59    0.83
   5  -2  10   10.51    0.63
   5  -2  10   10.89    0.61
   6   1 -10   19.94    1.35
   6   1 -10   19.28    0.97
   6   1 -10   18.97    0.87
  -6  -1  10   18.26    1.30
  -6  -1  10   20.42    0.85
   5   1 -10    3.47    0.38
   5   1 -10    3.86    0.48
   5   1 -10    3.97    0.54
  -5  -1  10    3.97    0.87
  -5  -1  10    3.67    0.36
   4   1 -10    1.42    0.35
   4   1 -10    1.53    0.20
   4   1 -10    1.43    0.25
  -4  -1  10    1.89    0.24
  -4  -1  10    1.31    0.38
  -4  -1  10    1.60    0.22
   3   1 -10   79.97    2.55
   3   1 -10   77.85    2.65
  -3  -1  10   79.04    2.60
  -3  -1  10   78.11    2.57
  -3  -1  10   80.49    2.67
   2   1 -10   37.54    1.39
   2   1 -10   42.07    1.29
   2   1 -10   39.44    1.39
  -2  -1  10   39.77    1.29
  -2  -1  10   35.77    1.39
   1   1 -10    6.51    0.48
   1   1 -10    7.16    0.37
   1   1 -10    6.71    0.38
  -1  -1  10    7.13    0.34
  -1  -1  10    7.38    0.45
   0   1 -10   95.22    3.11
   0   1 -10   94.48    3.10
   0  -1  10   96.79    3.09
   0  -1  10   95.97    3.12
   0  -1  10   97.63    3.13
  -1   1 -10    1.68    0.27
  -1   1 -10    1.04    0.19
  -1   1 -10    1.80    0.24
  -1   1 -10    1.62    0.19
   1  -1  10    2.10    0.21
   1  -1  10    1.78    0.27
   1  -1  10    1.65    0.22
  -2   1 -10    5.06    0.39
  -2   1 -10    4.17    0.28
  -2   1 -10    4.61    0.24
   2  -1  10    4.13    0.23
   2  -1  10    5.31    0.30
  -3   1 -10   19.86    0.88
   3  -1  10   19.67    0.70
   3  -1  10   18.84    0.75
  -4   1 -10    6.26    0.61
   4  -1  10    7.73    0.48
   4  -1  10    5.89    0.41
  -5   1 -10    0.04    0.40
   5  -1  10    0.38    0.29
   5  -1  10    0.40    0.31
   6   0 -10    1.67    0.30
   6   0 -10    0.72    0.58
   6   0 -10    1.55    0.38
  -6   0  10    1.42    0.25
   5   0 -10   30.23    1.13
   5   0 -10   28.97    1.33
   5   0 -10   32.69    1.21
   5   0 -10   31.80    1.12
  -5   0  10   32.06    1.20
  -5   0  10   32.25    1.10
  -5   0  10   31.34    1.35
   4   0 -10    0.20    0.28
   4   0 -10    0.20    0.15
   4   0 -10    0.15    0.18
  -4   0  10    0.21    0.16
  -4   0  10    0.05    0.13
  -4   0  10    0.17    0.32
   3   0 -10   27.12    1.02
   3   0 -10   27.60    0.91
   3   0 -10   25.38    1.04
  -3   0  10   28.83    1.02
  -3   0  10   28.07    1.11
   2   0 -10   17.47    0.57
   2   0 -10   16.16    0.68
   2   0 -10   16.61    0.70
  -2   0  10   17.63    0.74
  -2   0  10   17.50    0.66
   1   0 -10   70.71    2.28
   1   0 -10   66.19    2.34
   1   0 -10   69.67    2.28
   1   0 -10   68.40    2.26
  -1   0  10   70.20    2.30
  -1   0  10   68.74    2.27
   0   0 -10   19.93    0.82
   0   0 -10   20.95    0.80
   0   0 -10   21.72    0.77
   0   0 -10   23.07    0.84
   0   0  10   21.69    0.79
   0   0  10   22.34    0.82
   0   0  10   21.99    0.79
  -1   0 -10   23.56    0.81
  -1   0 -10   21.93    0.89
  -1   0 -10   23.09    0.85
  -1   0 -10   23.93    0.87
   1   0  10   23.06    0.83
   1   0  10   22.61    0.91
   1   0  10   22.90    0.83
  -2   0 -10    1.28    0.16
  -2   0 -10    1.21    0.23
  -2   0 -10    1.03    0.24
   2   0  10    1.32    0.14
   2   0  10    0.92    0.18
  -3   0 -10    5.95    0.35
  -3   0 -10    6.22    0.52
   3   0  10    6.77    0.42
   3   0  10    6.82    0.37
  -4   0 -10    1.55    0.38
   4   0  10    0.64    0.25
   4   0  10    0.83    0.27
  -5   0 -10    0.36    0.49
   5   0  10    0.14    0.63
   5   0  10   -0.10    0.32
   6  -1 -10    0.67    0.26
   6  -1 -10    0.83    0.59
  -6   1  10    0.61    0.53
  -6   1  10    0.84    0.22
   5  -1 -10    0.98    0.22
   5  -1 -10    0.75    0.42
  -5   1  10    1.12    0.18
  -5   1  10    1.19    0.24
  -5   1  10    0.87    0.40
   4  -1 -10   29.44    1.18
   4  -1 -10   29.56    1.02
  -4   1  10   28.10    1.09
  -4   1  10   28.98    1.16
  -4   1  10   28.71    1.05
   3  -1 -10    5.93    0.29
   3  -1 -10    6.05    0.47
  -3   1  10    5.14    0.32
  -3   1  10    5.93    0.49
  -3   1  10    5.15    0.46
   2  -1 -10   19.05    0.76
   2  -1 -10   19.20    0.63
   2  -1 -10   18.16    0.74
  -2   1  10   18.98    0.79
  -2   1  10   19.49    0.72
   1  -1 -10    1.68    0.27
   1  -1 -10    1.31    0.17
   1  -1 -10    1.03    0.16
  -1   1  10    1.11    0.22
  -1   1  10    1.34    0.19
  -1   1  10    1.34    0.19
   0  -1 -10   25.44    0.88
   0  -1 -10   24.53    1.01
   0  -1 -10   24.46    0.90
   0  -1 -10   24.80    0.93
   0   1  10   24.37    0.90
   0   1  10   24.31    0.87
   0   1  10   24.76    0.90
  -1  -1 -10   23.37    0.85
  -1  -1 -10   23.23    0.91
  -1  -1 -10   23.26    0.83
   1   1  10   25.37    0.80
   1   1  10   23.65    0.90
   1   1  10   23.61    0.88
  -2  -1 -10   20.19    0.85
  -2  -1 -10   19.14    0.72
  -2  -1 -10   18.54    0.87
   2   1  10   19.60    0.70
   2   1  10   19.80    0.77
  -3  -1 -10    0.14    0.21
  -3  -1 -10    0.72    0.30
   3   1  10    0.55    0.22
   3   1  10    0.31    0.19
  -4  -1 -10    9.86    0.77
  -4  -1 -10    9.53    0.58
   4   1  10   10.17    0.57
   4   1  10   10.91    0.63
   6  -2 -10    0.84    0.27
   6  -2 -10    0.74    0.56
  -6   2  10    0.90    0.30
  -6   2  10    0.57    0.21
  -6   2  10    0.28    0.49
   5  -2 -10    7.79    0.44
   5  -2 -10    7.50    0.76
  -5   2  10    5.91    0.57
  -5   2  10    7.50    0.70
  -5   2  10    6.71    0.46
   4  -2 -10   16.43    0.63
   4  -2 -10   15.76    0.82
  -4   2  10   16.13    0.68
  -4   2  10   15.61    0.80
  -4   2  10   16.10    0.66
   3  -2 -10   18.60    0.67
   3  -2 -10   18.68    0.80
  -3   2  10   15.41    0.84
  -3   2  10   18.26    0.60
  -3   2  10   17.95    0.79
   2  -2 -10    4.56    0.37
   2  -2 -10    4.67    0.25
   2  -2 -10    4.60    0.31
  -2   2  10    4.95    0.43
  -2   2  10    4.36    0.43
  -2   2  10    4.72    0.23
  -2   2  10    4.26    0.29
   1  -2 -10   47.42    1.53
   1  -2 -10   47.25    1.62
   1  -2 -10   47.43    1.62
   1  -2 -10   48.79    1.63
  -1   2  10   49.69    1.66
  -1   2  10   47.37    1.63
   0  -2 -10    0.39    0.15
   0  -2 -10    0.37    0.15
   0  -2 -10    0.47    0.12
   0  -2 -10    0.22    0.17
   0   2  10    0.29    0.13
  -1  -2 -10    0.75    0.17
  -1  -2 -10    0.62    0.17
  -1  -2 -10    0.90    0.18
  -1  -2 -10    0.62    0.21
   1   2  10    0.81    0.27
   1   2  10    1.13    0.15
   1   2  10    0.76    0.16
  -2  -2 -10   27.28    1.00
  -2  -2 -10   27.41    1.11
   2   2  10   28.07    1.04
   2   2  10   27.89    0.97
  -3  -2 -10    0.91    0.33
  -3  -2 -10    1.34    0.28
   3   2  10    0.73    0.24
  -4  -2 -10    7.65    0.65
  -4  -2 -10    7.46    0.83
   4   2  10    7.34    0.61
   4   2  10    8.08    0.58
   6  -3 -10    8.81    0.55
   6  -3 -10    7.96    0.97
  -6   3  10    8.83    0.99
  -6   3  10    8.03    0.44
  -6   3  10    9.14    0.60
   5  -3 -10   -0.18    0.38
   5  -3 -10    0.16    0.20
  -5   3  10    0.21    0.23
  -5   3  10    0.11    0.21
  -5   3  10   -0.26    0.36
   4  -3 -10    0.56    0.17
   4  -3 -10    0.40    0.30
  -4   3  10    0.27    0.19
  -4   3  10    0.30    0.31
  -4   3  10    0.24    0.18
  -4   3  10    0.36    0.18
   3  -3 -10   31.70    1.20
  -3   3  10   30.68    1.09
  -3   3  10   30.48    1.18
  -3   3  10   29.68    1.08
  -3   3  10   31.21    1.05
   2  -3 -10    9.75    0.45
   2  -3 -10    9.50    0.42
   2  -3 -10    9.09    0.52
  -2   3  10    8.77    0.54
   1  -3 -10    2.38    0.25
   1  -3 -10    2.73    0.32
   1  -3 -10    2.85    0.32
  -1   3  10    2.70    0.43
   0  -3 -10    3.63    0.33
   0  -3 -10    4.28    0.32
   0  -3 -10    4.43    0.35
   0  -3 -10    3.51    0.37
   0   3  10    4.16    0.46
   0   3  10    4.50    0.33
  -1  -3 -10    0.21    0.23
  -1  -3 -10   -0.11    0.20
  -1  -3 -10    0.12    0.17
   1   3  10   -0.06    0.16
   1   3  10   -0.02    0.33
   1   3  10    0.09    0.17
  -2  -3 -10   11.13    0.57
  -2  -3 -10    8.98    0.66
   2   3  10   11.63    0.52
   2   3  10   10.82    0.58
  -3  -3 -10    1.04    0.33
  -3  -3 -10    0.57    0.39
   3   3  10    0.80    0.28
   3   3  10    1.07    0.29
   6  -4 -10    3.31    0.64
   6  -4 -10    3.62    0.46
  -6   4  10    2.26    0.70
  -6   4  10    4.18    0.56
  -6   4  10    3.44    0.50
   5  -4 -10    6.46    0.44
   5  -4 -10    6.42    0.77
  -5   4  10    5.67    0.46
  -5   4  10    5.37    0.71
  -5   4  10    5.57    0.46
   4  -4 -10    0.23    0.34
  -4   4  10    0.00    0.18
  -4   4  10    0.12    0.32
  -4   4  10    0.26    0.21
   3  -4 -10    0.16    0.26
  -3   4  10    0.43    0.28
  -3   4  10    0.15    0.17
  -3   4  10   -0.01    0.15
   2  -4 -10   18.65    0.72
   2  -4 -10   17.59    0.78
  -2   4  10   19.47    0.84
  -2   4  10   17.80    0.73
   1  -4 -10    1.62    0.25
   1  -4 -10    1.66    0.27
   1  -4 -10    1.55    0.24
  -1   4  10    1.48    0.21
  -1   4  10    2.06    0.32
   0  -4 -10    1.13    0.25
   0  -4 -10    0.80    0.24
   0  -4 -10    1.37    0.21
   0   4  10    1.00    0.19
   0   4  10    0.40    0.33
  -1  -4 -10    0.11    0.28
  -1  -4 -10   -0.11    0.24
  -1  -4 -10    0.06    0.18
   1   4  10    0.05    0.19
   1   4  10    0.22    0.21
  -2  -4 -10    1.46    0.39
   2   4  10    2.57    0.30
   2   4  10    1.93    0.30
  -3  -4 -10    6.70    0.74
   3   4  10    6.96    0.57
   6  -5 -10    4.36    0.52
   6  -5 -10    5.21    0.73
  -6   5  10    4.81    0.63
  -6   5  10    4.83    0.55
  -6   5  10    3.83    0.60
   5  -5 -10    8.09    0.83
  -5   5  10    7.55    0.53
  -5   5  10    8.86    0.75
  -5   5  10    8.42    0.61
   4  -5 -10   -0.25    0.35
  -4   5  10    0.26    0.20
  -4   5  10    0.16    0.34
  -4   5  10    0.38    0.24
   3  -5 -10    0.20    0.18
   3  -5 -10    0.50    0.31
  -3   5  10    0.21    0.32
  -3   5  10    0.08    0.21
  -3   5  10    0.12    0.18
   2  -5 -10    6.53    0.53
   2  -5 -10    6.63    0.45
  -2   5  10    6.66    0.42
   1  -5 -10    3.41    0.42
   1  -5 -10    3.39    0.45
  -1   5  10    3.35    0.35
  -1   5  10    3.39    0.41
   0  -5 -10    1.67    0.31
   0  -5 -10    2.12    0.35
   0  -5 -10    1.62    0.33
   0   5  10    1.69    0.25
   0   5  10    2.32    0.43
  -1  -5 -10    9.41    0.64
  -1  -5 -10    8.50    0.70
   1   5  10    9.61    0.54
   1   5  10    9.11    0.58
  -2  -5 -10   -0.03    0.40
  -2  -5 -10    0.09    0.40
   2   5  10    0.22    0.30
   2   5  10   -0.03    0.31
   6  -6 -10    0.76    0.36
  -6   6  10    0.73    0.44
  -6   6  10    1.41    0.36
  -6   6  10    0.69    0.52
   5  -6 -10   -0.08    0.52
  -5   6  10   -0.06    0.42
  -5   6  10   -0.17    0.26
  -5   6  10    0.12    0.34
   4  -6 -10    9.02    0.79
  -4   6  10    7.93    0.74
  -4   6  10    8.48    0.53
  -4   6  10    9.05    0.62
   3  -6 -10    0.02    0.34
   3  -6 -10    0.00    0.22
  -3   6  10    0.20    0.22
  -3   6  10    0.24    0.27
   2  -6 -10   14.57    0.70
   2  -6 -10   14.05    0.78
  -2   6  10   14.90    0.85
  -2   6  10   13.73    0.67
   1  -6 -10    9.55    0.69
   1  -6 -10   10.98    0.67
  -1   6  10   10.89    0.57
  -1   6  10    8.47    0.81
   0  -6 -10    0.16    0.34
   0  -6 -10    0.05    0.39
   0  -6 -10    0.28    0.26
   0   6  10    0.34    0.53
   0   6  10    0.00    0.24
  -1  -6 -10   13.71    0.90
  -1  -6 -10   11.60    0.89
   1   6  10   13.62    0.75
   5  -7 -10    0.49    0.58
  -5   7  10    1.10    0.53
  -5   7  10    0.32    0.41
  -5   7  10    0.51    0.33
   4  -7 -10    7.72    0.88
  -4   7  10    7.97    0.56
  -4   7  10    6.97    0.67
   3  -7 -10    3.78    0.52
   3  -7 -10    3.28    0.47
  -3   7  10    3.29    0.52
  -3   7  10    2.68    0.33
  -3   7  10    3.64    0.55
   2  -7 -10    0.57    0.42
  -2   7  10    0.94    0.29
  -2   7  10    1.10    0.52
   1  -7 -10   17.95    0.98
   1  -7 -10   15.85    0.91
  -1   7  10   16.76    1.12
  -1   7  10   16.22    0.78
   0  -7 -10    1.55    0.48
   0   7  10    1.80    0.35
   4  -8 -10    0.90    0.62
  -4   8  10    1.25    0.45
  -4   8  10    1.34    0.36
   3  -8 -10   13.08    1.31
   3  -8 -10   11.79    0.76
  -3   8  10   11.80    1.08
  -3   8  10   13.88    0.75
  -3   8  10   12.69    0.86
   2  -8 -10    0.06    0.52
   2  -8 -10    0.56    0.42
  -2   8  10    0.37    0.64
  -2   8  10   -0.16    0.34
   0   8 -11    5.91    0.77
   0   8 -11    4.65    0.69
  -1   8 -11    0.33    0.41
  -1   8 -11    0.26    0.40
   1  -8  11    0.14    0.28
  -2   8 -11   17.13    0.97
   2  -8  11   16.85    0.78
  -3   8 -11    1.05    0.46
   3  -8  11    1.16    0.33
   2   7 -11    0.79    0.34
   2   7 -11    1.09    0.56
   2   7 -11    0.82    0.39
  -2  -7  11    0.53    0.34
   1   7 -11    5.39    0.60
   1   7 -11    5.72    0.73
  -1  -7  11    5.49    0.46
   0   7 -11    3.52    0.41
   0  -7  11    3.39    0.42
  -1   7 -11    7.74    0.63
  -1   7 -11    7.39    0.60
   1  -7  11    7.18    0.47
  -2   7 -11    0.64    0.26
  -2   7 -11    0.91    0.36
   2  -7  11    1.31    0.27
  -3   7 -11    7.34    0.72
   3  -7  11    6.93    0.50
  -4   7 -11    0.81    0.46
   4  -7  11    0.17    0.30
   3   6 -11    7.66    0.58
   3   6 -11    6.53    1.03
   3   6 -11    7.93    0.65
  -3  -6  11    9.14    0.62
   2   6 -11    0.66    0.45
   2   6 -11    0.27    0.29
   2   6 -11    0.80    0.29
  -2  -6  11    0.26    0.24
   1   6 -11    1.19    0.29
   1   6 -11    0.53    0.36
   1   6 -11    0.53    0.36
  -1  -6  11    0.75    0.23
   0   6 -11   11.53    0.68
   0   6 -11   12.50    0.64
   0  -6  11   11.20    0.53
  -1   6 -11    2.34    0.37
  -1   6 -11    2.91    0.43
   1  -6  11    2.36    0.31
  -2   6 -11    2.64    0.35
   2  -6  11    2.61    0.33
  -3   6 -11   17.03    0.88
   3  -6  11   17.35    0.73
   3  -6  11   18.42    0.66
  -4   6 -11    3.20    0.49
   4  -6  11    3.03    0.41
   4  -6  11    2.79    0.39
   4  -6  11    3.56    0.38
   4   5 -11    0.32    0.64
   4   5 -11    0.84    0.34
   4   5 -11    0.76    0.37
  -4  -5  11    0.50    0.31
  -4  -5  11    0.68    0.81
   3   5 -11    0.42    0.28
   3   5 -11    0.38    0.30
   3   5 -11    0.55    0.25
  -3  -5  11    0.82    0.63
  -3  -5  11    0.33    0.25
   2   5 -11   22.86    0.97
   2   5 -11   22.99    1.05
   2   5 -11   23.75    0.88
   2   5 -11   21.85    0.92
  -2  -5  11   24.89    0.94
   1   5 -11    1.50    0.24
   1   5 -11    1.61    0.32
  -1  -5  11    1.18    0.19
  -1  -5  11    0.96    0.18
   0   5 -11   13.56    0.63
   0   5 -11   12.77    0.60
   0  -5  11   13.44    0.53
   0  -5  11   13.89    0.58
  -1   5 -11   10.16    0.53
  -1   5 -11    9.83    0.49
   1  -5  11    9.60    0.53
   1  -5  11   10.13    0.48
   1  -5  11   10.48    0.42
  -2   5 -11   -0.02    0.23
   2  -5  11    0.06    0.14
   2  -5  11    0.03    0.16
  -3   5 -11    7.80    0.59
   3  -5  11    8.15    0.41
   3  -5  11    7.70    0.43
  -4   5 -11    8.50    0.71
   4  -5  11    8.92    0.49
   4  -5  11    7.96    0.48
   4  -5  11    8.11    0.62
   4   4 -11    5.09    0.56
   4   4 -11    4.37    0.47
  -4  -4  11    4.87    0.46
  -4  -4  11    4.56    0.71
   3   4 -11   -0.04    0.20
   3   4 -11    0.02    0.21
   3   4 -11   -0.11    0.37
   3   4 -11    0.01    0.23
   3   4 -11    0.14    0.39
  -3  -4  11   -0.24    0.48
  -3  -4  11   -0.08    0.18
   2   4 -11   12.71    0.51
   2   4 -11   13.36    0.64
   2   4 -11   12.28    0.53
  -2  -4  11   11.30    0.52
  -2  -4  11   12.00    0.82
  -2  -4  11   11.38    0.52
   1   4 -11    2.56    0.33
   1   4 -11    3.32    0.42
   1   4 -11    2.72    0.27
  -1  -4  11    2.81    0.40
  -1  -4  11    3.04    0.36
  -1  -4  11    3.08    0.27
  -1  -4  11    3.26    0.28
   0   4 -11    0.72    0.21
   0   4 -11    0.51    0.21
   0   4 -11    0.46    0.18
   0  -4  11    0.56    0.14
   0  -4  11    0.75    0.16
   0  -4  11    0.76    0.18
  -1   4 -11   17.78    0.72
  -1   4 -11   17.29    0.67
  -1   4 -11   17.65    0.66
   1  -4  11   17.66    0.69
   1  -4  11   18.10    0.65
  -2   4 -11    0.12    0.22
   2  -4  11    0.30    0.15
   2  -4  11    0.07    0.14
   2  -4  11    0.15    0.22
  -3   4 -11    0.84    0.29
  -3   4 -11   -0.01    0.26
   3  -4  11    0.70    0.19
   3  -4  11    0.64    0.19
   3  -4  11    0.83    0.19
  -4   4 -11   11.51    0.75
   4  -4  11   11.34    0.56
   4  -4  11   10.82    0.54
   4  -4  11   12.26    0.57
  -5   4 -11    0.96    0.44
   5  -4  11    0.30    0.32
   5  -4  11    0.83    0.31
   5  -4  11    0.69    0.28
   5   3 -11   -0.10    0.35
   5   3 -11    0.08    0.63
   5   3 -11    0.31    0.31
  -5  -3  11    0.26    0.28
  -5  -3  11    0.07    0.68
   4   3 -11    1.88    0.49
   4   3 -11    2.45    0.35
   4   3 -11    2.47    0.28
  -4  -3  11    2.73    0.60
  -4  -3  11    2.22    0.26
   3   3 -11    6.53    0.48
   3   3 -11    6.10    0.37
  -3  -3  11    5.94    0.38
  -3  -3  11    6.63    0.42
  -3  -3  11    6.12    0.75
   2   3 -11    1.03    0.28
   2   3 -11    0.95    0.20
   2   3 -11    0.89    0.15
  -2  -3  11    0.93    0.17
  -2  -3  11    0.85    0.36
  -2  -3  11    0.64    0.25
  -2  -3  11    0.77    0.16
   1   3 -11   13.44    0.62
   1   3 -11   13.62    0.62
  -1  -3  11   14.51    0.57
  -1  -3  11   14.67    0.72
  -1  -3  11   13.92    0.52
  -1  -3  11   13.89    0.56
   0   3 -11    0.50    0.18
   0   3 -11    0.69    0.15
   0   3 -11    0.86    0.26
   0   3 -11    0.54    0.19
   0  -3  11    0.85    0.14
   0  -3  11    0.72    0.28
  -1   3 -11    2.23    0.27
  -1   3 -11    2.46    0.24
  -1   3 -11    2.60    0.30
   1  -3  11    2.46    0.31
   1  -3  11    2.52    0.23
  -2   3 -11   16.01    0.74
  -2   3 -11   18.03    0.77
   2  -3  11   15.55    0.68
   2  -3  11   17.51    0.63
   2  -3  11   16.12    0.58
  -3   3 -11    0.03    0.25
   3  -3  11    0.01    0.16
  -4   3 -11    3.61    0.57
   4  -3  11    4.47    0.42
   4  -3  11    3.96    0.38
  -5   3 -11   16.06    0.99
   5  -3  11   17.32    0.83
   5  -3  11   16.41    0.78
   5  -3  11   17.78    0.73
   5   2 -11   -0.21    0.26
   5   2 -11    0.51    0.31
   5   2 -11    0.69    0.56
  -5  -2  11   -0.03    0.23
  -5  -2  11   -0.25    0.57
   4   2 -11    0.43    0.39
   4   2 -11    0.61    0.25
  -4  -2  11    0.16    0.21
  -4  -2  11    0.41    0.19
  -4  -2  11   -0.11    0.44
   3   2 -11    7.66    0.47
   3   2 -11    7.40    0.59
   3   2 -11    6.83    0.36
  -3  -2  11    8.15    0.66
  -3  -2  11    7.14    0.41
  -3  -2  11    6.79    0.38
   2   2 -11    0.15    0.22
   2   2 -11    0.36    0.16
   2   2 -11    0.55    0.12
  -2  -2  11    0.42    0.30
  -2  -2  11    0.34    0.14
  -2  -2  11    0.35    0.14
   1   2 -11    5.73    0.42
   1   2 -11    5.76    0.39
   1   2 -11    5.25    0.53
  -1  -2  11    4.89    0.29
  -1  -2  11    5.46    0.48
   0   2 -11   31.62    1.24
   0   2 -11   35.69    1.22
   0   2 -11   33.65    1.17
   0  -2  11   35.67    1.22
   0  -2  11   35.97    1.26
  -1   2 -11    3.12    0.35
  -1   2 -11    3.69    0.30
  -1   2 -11    2.57    0.32
  -1   2 -11    3.43    0.25
   1  -2  11    3.05    0.25
   1  -2  11    3.33    0.43
  -2   2 -11   32.79    1.24
   2  -2  11   33.09    1.15
  -3   2 -11   11.61    0.68
   3  -2  11   11.87    0.49
   3  -2  11   12.02    0.55
  -4   2 -11    0.02    0.32
   4  -2  11    0.18    0.22
   4  -2  11    0.09    0.24
  -5   2 -11   20.31    1.17
   5  -2  11   21.09    0.89
   5  -2  11   20.07    0.93
   6   1 -11    2.93    0.39
   6   1 -11    2.02    0.44
   6   1 -11    2.24    0.79
  -6  -1  11    2.28    0.73
  -6  -1  11    2.16    0.32
   5   1 -11    4.18    0.56
   5   1 -11    3.75    0.53
   5   1 -11    4.05    0.42
  -5  -1  11    4.05    0.46
  -5  -1  11    3.73    0.58
  -5  -1  11    4.30    0.37
   4   1 -11   -0.15    0.16
   4   1 -11   -0.21    0.34
   4   1 -11    0.08    0.23
  -4  -1  11    0.00    0.18
  -4  -1  11    0.19    0.39
  -4  -1  11    0.27    0.16
   3   1 -11    5.41    0.41
   3   1 -11    5.53    0.29
   3   1 -11    5.00    0.50
  -3  -1  11    5.41    0.35
  -3  -1  11    4.95    0.57
   2   1 -11    9.28    0.34
   2   1 -11    9.14    0.52
  -2  -1  11    9.24    0.43
  -2  -1  11   10.43    0.61
   1   1 -11    8.30    0.44
   1   1 -11    8.36    0.57
   1   1 -11    7.93    0.43
  -1  -1  11    7.62    0.37
  -1  -1  11    8.04    0.49
   0   1 -11   38.78    1.40
   0   1 -11   39.09    1.35
   0   1 -11   41.68    1.40
   0  -1  11   39.74    1.38
   0  -1  11   41.79    1.36
   0  -1  11   38.79    1.33
  -1   1 -11    6.69    0.33
  -1   1 -11    6.92    0.40
  -1   1 -11    7.65    0.46
  -1   1 -11    6.98    0.40
   1  -1  11    6.89    0.51
   1  -1  11    7.43    0.36
   1  -1  11    6.97    0.45
  -2   1 -11    0.80    0.24
  -2   1 -11    0.78    0.17
  -2   1 -11    1.23    0.20
   2  -1  11    0.64    0.17
  -3   1 -11   14.31    0.75
   3  -1  11   16.56    0.63
   3  -1  11   16.89    0.71
  -4   1 -11    0.02    0.33
   4  -1  11   -0.16    0.24
   4  -1  11    0.23    0.24
   6   0 -11    0.03    0.36
   6   0 -11    0.01    0.28
   6   0 -11    0.38    0.63
  -6   0  11   -0.45    0.62
  -6   0  11    0.42    0.32
   5   0 -11   12.13    0.70
   5   0 -11   13.82    0.59
   5   0 -11   10.98    1.02
  -5   0  11   10.87    0.98
  -5   0  11   12.62    0.63
   4   0 -11    4.28    0.59
   4   0 -11    3.68    0.41
   4   0 -11    4.44    0.31
  -4   0  11    5.22    0.63
  -4   0  11    3.84    0.29
  -4   0  11    3.13    0.34
   3   0 -11    3.92    0.46
   3   0 -11    4.41    0.37
   3   0 -11    3.75    0.24
  -3   0  11    4.96    0.54
  -3   0  11    4.18    0.32
   2   0 -11    3.02    0.37
   2   0 -11    3.21    0.32
  -2   0  11    3.39    0.44
  -2   0  11    3.68    0.27
   1   0 -11   19.14    0.75
   1   0 -11   17.96    0.73
   1   0 -11   18.92    0.74
  -1   0  11   19.73    0.74
  -1   0  11   20.11    0.81
   0   0 -11    1.48    0.19
   0   0 -11    1.88    0.26
   0   0 -11    1.48    0.29
   0   0 -11    2.14    0.24
   0   0  11    1.80    0.22
   0   0  11    1.82    0.25
   0   0  11    1.73    0.25
  -1   0 -11   19.45    0.69
  -1   0 -11   18.20    0.73
  -1   0 -11   18.70    0.85
  -1   0 -11   18.67    0.79
   1   0  11   19.39    0.74
   1   0  11   17.68    0.74
  -2   0 -11    0.77    0.28
  -2   0 -11    0.61    0.22
  -2   0 -11    0.50    0.16
   2   0  11    1.00    0.14
   2   0  11    0.82    0.18
  -3   0 -11    1.26    0.20
  -3   0 -11    1.44    0.32
   3   0  11    1.27    0.20
   3   0  11    1.06    0.23
  -4   0 -11    2.59    0.44
   4   0  11    4.23    0.49
   4   0  11    2.98    0.35
   6  -1 -11   -0.11    0.60
   6  -1 -11    0.08    0.35
   6  -1 -11    0.16    0.28
  -6   1  11    0.22    0.29
  -6   1  11    0.00    0.23
   5  -1 -11    0.81    0.22
   5  -1 -11    0.06    0.43
  -5   1  11    0.62    0.43
  -5   1  11    0.73    0.23
  -5   1  11    0.98    0.19
   4  -1 -11   24.32    1.08
   4  -1 -11   25.93    0.90
  -4   1  11   25.81    0.97
  -4   1  11   25.40    1.11
   3  -1 -11    1.36    0.29
   3  -1 -11    1.71    0.19
   3  -1 -11    2.12    0.31
  -3   1  11    2.00    0.26
  -3   1  11    1.22    0.32
   2  -1 -11    1.72    0.28
   2  -1 -11    1.57    0.24
  -2   1  11    1.74    0.23
  -2   1  11    1.35    0.28
   1  -1 -11    9.52    0.47
   1  -1 -11    9.60    0.47
   1  -1 -11    8.92    0.46
  -1   1  11   10.27    0.46
  -1   1  11   11.15    0.55
  -1   1  11   10.25    0.42
   0  -1 -11    3.78    0.53
   0  -1 -11    3.62    0.35
   0  -1 -11    3.95    0.31
   0  -1 -11    3.88    0.31
   0   1  11    3.59    0.30
   0   1  11    4.03    0.42
  -1  -1 -11    8.31    0.51
  -1  -1 -11    8.32    0.42
  -1  -1 -11    8.99    0.44
   1   1  11    8.05    0.43
   1   1  11    8.04    0.66
  -2  -1 -11   14.09    0.71
  -2  -1 -11   13.07    0.57
   2   1  11   14.49    0.52
   2   1  11   12.50    0.60
  -3  -1 -11   -0.10    0.31
  -3  -1 -11    0.19    0.23
   3   1  11    0.33    0.22
   3   1  11    0.33    0.24
  -4  -1 -11   13.37    0.94
   4   1  11   12.12    0.72
   4   1  11   12.47    0.65
   6  -2 -11    4.55    0.46
   6  -2 -11    2.69    0.66
  -6   2  11    4.80    1.01
  -6   2  11    4.29    0.54
  -6   2  11    4.92    0.39
   5  -2 -11    5.18    0.73
   5  -2 -11    3.96    0.38
  -5   2  11    4.13    0.50
  -5   2  11    4.34    0.56
  -5   2  11    3.13    0.41
   4  -2 -11   24.59    0.88
   4  -2 -11   24.62    1.06
  -4   2  11   24.63    0.93
  -4   2  11   23.35    0.96
  -4   2  11   25.01    1.07
   3  -2 -11    8.40    0.55
   3  -2 -11    8.21    0.36
  -3   2  11    8.25    0.59
  -3   2  11    7.02    0.55
   2  -2 -11    0.25    0.12
   2  -2 -11   -0.05    0.16
   2  -2 -11    0.20    0.17
   2  -2 -11    0.23    0.22
  -2   2  11    0.27    0.26
  -2   2  11    0.45    0.11
  -2   2  11    0.07    0.14
   1  -2 -11   19.34    0.75
   1  -2 -11   17.70    0.74
   1  -2 -11   19.50    0.76
  -1   2  11   19.23    0.79
  -1   2  11   17.68    0.71
   0  -2 -11    5.65    0.37
   0  -2 -11    5.65    0.42
   0  -2 -11    5.41    0.36
   0   2  11    5.56    0.49
   0   2  11    6.01    0.36
  -1  -2 -11   11.84    0.51
  -1  -2 -11   11.71    0.54
  -1  -2 -11   11.98    0.53
  -1  -2 -11   12.22    0.64
   1   2  11   11.39    0.54
  -2  -2 -11   26.48    1.00
  -2  -2 -11   26.57    1.12
   2   2  11   25.53    0.91
   2   2  11   25.56    0.99
  -3  -2 -11    0.07    0.29
  -3  -2 -11    0.21    0.36
   3   2  11   -0.14    0.24
   3   2  11    0.16    0.25
   6  -3 -11    6.72    0.99
   6  -3 -11    8.04    0.55
  -6   3  11    9.01    1.25
  -6   3  11    7.62    0.46
  -6   3  11    7.78    0.60
   5  -3 -11    2.89    0.38
   5  -3 -11    3.79    0.52
  -5   3  11    3.60    0.43
  -5   3  11    2.99    0.52
   4  -3 -11    0.13    0.33
   4  -3 -11    0.42    0.18
  -4   3  11    0.53    0.36
  -4   3  11    0.09    0.17
  -4   3  11    0.00    0.18
   3  -3 -11   51.88    1.80
   3  -3 -11   49.77    1.69
  -3   3  11   52.75    1.87
  -3   3  11   50.01    1.73
  -3   3  11   49.12    1.73
  -3   3  11   50.57    1.67
   2  -3 -11    4.61    0.37
   2  -3 -11    4.23    0.31
   2  -3 -11    4.89    0.43
  -2   3  11    5.43    0.31
  -2   3  11    4.47    0.51
  -2   3  11    4.32    0.34
   1  -3 -11    5.67    0.43
   1  -3 -11    6.44    0.42
   1  -3 -11    5.97    0.40
  -1   3  11    6.66    0.57
  -1   3  11    6.58    0.38
   0  -3 -11    8.44    0.47
   0  -3 -11    7.59    0.42
   0  -3 -11    8.35    0.45
   0  -3 -11    7.63    0.51
   0   3  11    8.50    0.45
   0   3  11    8.94    0.61
  -1  -3 -11    2.81    0.39
  -1  -3 -11    3.17    0.47
  -1  -3 -11    2.63    0.34
   1   3  11    2.42    0.36
   1   3  11    3.34    0.30
  -2  -3 -11    5.34    0.50
  -2  -3 -11    5.23    0.61
   2   3  11    6.50    0.49
   2   3  11    6.19    0.43
  -3  -3 -11    9.64    0.84
   3   3  11    9.27    0.60
   3   3  11   10.21    0.66
   6  -4 -11    1.10    0.33
   6  -4 -11    0.14    0.62
  -6   4  11    0.57    0.37
  -6   4  11    0.73    0.32
  -6   4  11    0.90    0.59
   5  -4 -11   19.07    1.08
   5  -4 -11   20.19    0.81
  -5   4  11   18.59    0.81
  -5   4  11   18.29    1.07
  -5   4  11   18.35    0.79
   4  -4 -11    1.59    0.39
  -4   4  11    1.45    0.25
  -4   4  11    1.42    0.25
  -4   4  11    0.97    0.38
   3  -4 -11    4.90    0.54
  -3   4  11    4.80    0.36
  -3   4  11    3.90    0.37
   2  -4 -11   38.07    1.33
   2  -4 -11   36.27    1.33
   2  -4 -11   38.47    1.39
  -2   4  11   37.53    1.42
  -2   4  11   38.05    1.34
   1  -4 -11    0.85    0.27
   1  -4 -11    0.04    0.24
   1  -4 -11    0.73    0.24
  -1   4  11    0.71    0.20
  -1   4  11    1.01    0.34
   0  -4 -11    5.41    0.47
   0  -4 -11    5.89    0.42
   0  -4 -11    5.48    0.51
   0   4  11    5.63    0.42
   0   4  11    5.38    0.68
  -1  -4 -11    4.68    0.38
  -1  -4 -11    3.58    0.49
  -1  -4 -11    3.32    0.42
   1   4  11    5.29    0.47
  -2  -4 -11    1.09    0.42
  -2  -4 -11    0.50    0.35
   2   4  11    1.13    0.30
   2   4  11    0.87    0.30
   6  -5 -11    0.48    0.67
   6  -5 -11    0.25    0.33
  -6   5  11    0.53    0.34
  -6   5  11   -0.03    0.40
  -5   5  11    3.83    0.54
  -5   5  11    4.31    0.50
  -5   5  11    4.62    0.75
   4  -5 -11    3.77    0.50
  -4   5  11    4.01    0.42
  -4   5  11    3.36    0.46
  -4   5  11    4.98    0.69
   3  -5 -11   -0.12    0.32
   3  -5 -11    0.23    0.21
  -3   5  11    0.40    0.37
  -3   5  11    0.05    0.20
  -3   5  11    0.44    0.23
   2  -5 -11   27.97    1.36
   2  -5 -11   24.47    1.01
  -2   5  11   24.84    0.96
   1  -5 -11    1.37    0.30
   1  -5 -11    1.39    0.31
  -1   5  11    1.61    0.52
  -1   5  11    1.46    0.25
   0  -5 -11    0.57    0.31
   0  -5 -11    0.42    0.31
   0  -5 -11    0.34    0.25
   0   5  11    0.02    0.23
  -1  -5 -11   15.72    0.84
  -1  -5 -11   14.63    0.90
   1   5  11   14.68    0.75
  -2  -5 -11    0.15    0.46
  -2  -5 -11    0.92    0.56
   2   5  11    0.15    0.35
   2   5  11    0.56    0.35
   5  -6 -11    5.74    0.94
  -5   6  11    5.64    0.67
  -5   6  11    5.20    0.55
  -5   6  11    5.46    0.81
   4  -6 -11    2.31    0.48
  -4   6  11    1.65    0.30
  -4   6  11    1.70    0.36
  -4   6  11    1.95    0.48
   3  -6 -11    0.43    0.26
   3  -6 -11    0.65    0.39
  -3   6  11    0.24    0.29
  -3   6  11    0.20    0.25
   2  -6 -11    4.86    0.53
   2  -6 -11    4.31    0.62
  -2   6  11    5.03    0.76
  -2   6  11    5.86    0.49
   1  -6 -11   22.21    1.00
   1  -6 -11   20.96    1.01
  -1   6  11   21.18    1.17
  -1   6  11   23.35    0.94
   0  -6 -11    0.28    0.39
   0  -6 -11    0.02    0.38
   0  -6 -11    0.23    0.30
   0   6  11   -0.39    0.27
  -1  -6 -11    3.04    0.54
  -1  -6 -11    2.20    0.52
   5  -7 -11    1.95    0.66
  -5   7  11    2.08    0.60
  -5   7  11    3.15    0.53
  -5   7  11    2.40    0.39
   4  -7 -11   12.43    1.02
  -4   7  11   14.11    0.77
  -4   7  11   14.75    0.88
   3  -7 -11    1.97    0.36
   3  -7 -11    2.87    0.51
  -3   7  11    1.80    0.55
  -3   7  11    2.31    0.42
  -3   7  11    2.83    0.36
   2  -7 -11    0.33    0.36
   2  -7 -11   -0.19    0.43
  -2   7  11    0.15    0.30
  -2   7  11    0.40    0.55
   1  -7 -11    9.39    0.79
  -1   7  11    8.70    0.64
  -1   7  11    7.60    0.95
  -1   8 -12    4.26    0.55
  -1   8 -12    5.90    0.72
   1  -8  12    5.98    0.71
  -2   8 -12    6.67    0.59
   2  -8  12    7.30    0.65
   1   7 -12    1.03    0.50
  -1  -7  12    1.02    0.31
   0   7 -12   11.53    0.74
   0   7 -12   10.44    0.78
   0  -7  12   13.06    0.67
  -1   7 -12    0.79    0.36
  -1   7 -12    0.82    0.37
   1  -7  12    0.65    0.26
  -2   7 -12    8.87    0.72
   2  -7  12    8.32    0.53
  -3   7 -12    2.54    0.48
   3  -7  12    2.67    0.35
   3   6 -12    1.80    0.65
   3   6 -12    3.04    0.41
   2   6 -12    5.27    0.56
   2   6 -12    6.06    0.49
   2   6 -12    5.81    0.83
  -2  -6  12    7.09    0.52
   1   6 -12    0.60    0.30
  -1  -6  12    0.23    0.21
   0   6 -12   11.97    0.64
   0   6 -12   11.06    0.68
   0  -6  12   12.08    0.58
  -1   6 -12    4.01    0.47
  -1   6 -12    4.38    0.51
   1  -6  12    3.64    0.37
  -2   6 -12   -0.16    0.30
   2  -6  12    0.08    0.17
   2  -6  12   -0.06    0.20
  -3   6 -12   31.92    1.32
   3  -6  12   35.12    1.24
   3  -6  12   33.23    1.16
  -4   6 -12    0.47    0.44
   4  -6  12   -0.06    0.27
   4  -6  12   -0.08    0.28
   4  -6  12    0.04    0.34
   3   5 -12    0.18    0.48
   3   5 -12    0.16    0.27
   3   5 -12    0.66    0.33
   3   5 -12   -0.21    0.29
  -3  -5  12    0.20    0.25
   2   5 -12    8.48    0.73
   2   5 -12    8.16    0.48
   2   5 -12    8.58    0.49
   2   5 -12    7.86    0.60
  -2  -5  12    8.91    0.50
   1   5 -12    9.44    0.65
   1   5 -12    9.76    0.51
  -1  -5  12    9.43    0.47
  -1  -5  12    9.22    0.48
   0   5 -12    8.84    0.57
   0   5 -12   10.23    0.52
   0  -5  12    9.07    0.43
   0  -5  12    8.54    0.55
   0  -5  12   10.17    0.48
  -1   5 -12   16.62    0.69
  -1   5 -12   17.31    0.75
   1  -5  12   18.17    0.64
   1  -5  12   15.42    0.71
   1  -5  12   16.71    0.69
   2  -5  12    0.70    0.32
   2  -5  12   -0.01    0.18
   2  -5  12    0.15    0.18
  -3   5 -12    9.71    0.68
   3  -5  12    9.39    0.49
   3  -5  12    9.92    0.51
   3  -5  12    9.93    0.51
  -4   5 -12   12.77    0.89
   4  -5  12   11.53    0.60
   4  -5  12   11.69    0.60
   4   4 -12   16.06    0.85
   4   4 -12   15.52    0.74
   4   4 -12   14.46    1.16
  -4  -4  12   12.94    1.38
  -4  -4  12   16.28    0.73
   3   4 -12    4.98    0.42
   3   4 -12    3.74    0.48
   3   4 -12    3.90    0.52
  -3  -4  12    4.16    0.65
  -3  -4  12    3.81    0.39
   2   4 -12    0.94    0.20
   2   4 -12    0.86    0.25
   2   4 -12    1.24    0.35
  -2  -4  12    0.84    0.21
  -2  -4  12    1.43    0.61
  -2  -4  12    1.11    0.21
   1   4 -12    9.69    0.56
   1   4 -12    9.88    0.43
  -1  -4  12    8.68    0.44
  -1  -4  12    9.65    0.46
   0   4 -12   24.26    0.92
   0   4 -12   24.11    0.87
   0   4 -12   23.26    0.97
   0  -4  12   22.88    0.80
   0  -4  12   22.87    0.86
   0  -4  12   23.45    0.83
  -1   4 -12    6.06    0.40
  -1   4 -12    5.26    0.36
  -1   4 -12    5.27    0.41
   1  -4  12    6.59    0.37
   1  -4  12    5.68    0.34
  -2   4 -12    6.00    0.48
   2  -4  12    6.23    0.37
   2  -4  12    6.60    0.34
   2  -4  12    7.57    0.40
  -3   4 -12    0.50    0.31
   3  -4  12    0.49    0.22
   3  -4  12    0.19    0.20
   3  -4  12    0.47    0.20
  -4   4 -12    4.76    0.67
   4  -4  12    4.61    0.46
   4  -4  12    4.73    0.45
   4  -4  12    4.71    0.43
   5   3 -12    0.99    0.34
   5   3 -12    2.20    0.44
  -5  -3  12    1.66    0.33
  -5  -3  12    1.41    0.78
   4   3 -12    4.90    0.55
   4   3 -12    5.06    0.44
   4   3 -12    3.45    0.56
  -4  -3  12    4.82    0.42
  -4  -3  12    5.24    0.69
   3   3 -12   11.63    0.64
   3   3 -12   11.83    0.78
   3   3 -12   11.43    0.52
  -3  -3  12   11.51    0.54
  -3  -3  12   11.62    0.57
  -3  -3  12   11.69    0.90
   2   3 -12    0.13    0.21
   2   3 -12    0.34    0.28
   2   3 -12   -0.02    0.14
  -2  -3  12    0.25    0.25
  -2  -3  12    0.38    0.40
  -2  -3  12    0.20    0.16
  -2  -3  12   -0.07    0.16
   1   3 -12    7.04    0.46
   1   3 -12    6.12    0.47
  -1  -3  12    7.62    0.38
  -1  -3  12    6.64    0.62
  -1  -3  12    6.95    0.37
   0   3 -12    5.68    0.41
   0   3 -12    5.25    0.39
   0  -3  12    5.57    0.33
  -1   3 -12    6.79    0.38
  -1   3 -12    6.42    0.35
   1  -3  12    6.86    0.36
  -2   3 -12   10.37    0.62
   2  -3  12    9.83    0.46
  -3   3 -12    0.42    0.30
   3  -3  12    0.34    0.17
   3  -3  12    0.41    0.21
  -4   3 -12    0.62    0.37
   4  -3  12    0.27    0.26
   4  -3  12    0.47    0.25
   5   2 -12    3.24    0.35
   5   2 -12    2.91    0.43
  -5  -2  12    2.80    0.31
  -5  -2  12    2.89    0.71
   4   2 -12    3.11    0.34
   4   2 -12    3.43    0.49
  -4  -2  12    3.23    0.33
  -4  -2  12    3.73    0.59
  -4  -2  12    3.53    0.35
   3   2 -12   20.25    0.73
   3   2 -12   19.36    0.85
  -3  -2  12   19.09    0.77
  -3  -2  12   18.35    0.75
  -3  -2  12   20.69    1.00
   2   2 -12    4.60    0.47
   2   2 -12    4.00    0.24
   2   2 -12    4.53    0.39
  -2  -2  12    4.18    0.33
  -2  -2  12    4.13    0.59
  -2  -2  12    4.21    0.30
   1   2 -12    6.25    0.41
   1   2 -12    5.52    0.42
  -1  -2  12    6.85    0.36
  -1  -2  12    6.01    0.56
   0   2 -12   14.63    0.63
   0   2 -12   15.91    0.70
   0   2 -12   16.30    0.69
   0  -2  12   16.26    0.96
   0  -2  12   16.44    0.63
  -1   2 -12    1.80    0.23
  -1   2 -12    2.70    0.30
  -1   2 -12    2.25    0.25
  -1   2 -12    1.74    0.25
   1  -2  12    2.07    0.26
   1  -2  12    1.99    0.34
  -2   2 -12   23.74    0.99
   2  -2  12   22.93    0.86
  -3   2 -12    6.03    0.58
   3  -2  12    6.43    0.36
   3  -2  12    7.16    0.45
  -4   2 -12    0.44    0.38
   4  -2  12    0.15    0.26
   4  -2  12    0.32    0.28
   5   1 -12    4.25    0.57
   5   1 -12    5.51    0.46
   5   1 -12    4.57    0.63
  -5  -1  12    5.41    0.42
  -5  -1  12    5.31    0.68
  -5  -1  12    4.33    0.51
   4   1 -12    3.01    0.32
   4   1 -12    3.01    0.45
   4   1 -12    2.99    0.44
  -4  -1  12    3.37    0.39
  -4  -1  12    2.79    0.33
  -4  -1  12    4.01    0.53
   3   1 -12   30.83    1.18
   3   1 -12   32.44    1.05
   3   1 -12   29.54    1.21
  -3  -1  12   32.45    1.27
  -3  -1  12   29.27    1.11
   2   1 -12   21.36    0.88
   2   1 -12   21.73    0.87
  -2  -1  12   21.56    0.95
   1   1 -12    9.36    0.48
   1   1 -12    8.55    0.48
   1   1 -12    7.99    0.69
  -1  -1  12    6.49    0.37
  -1  -1  12    7.82    0.54
   0   1 -12   28.40    1.16
   0   1 -12   32.47    1.14
   0   1 -12   30.00    1.07
   0  -1  12   30.48    1.12
   0  -1  12   31.88    1.08
   0  -1  12   29.51    1.04
  -1   1 -12    9.93    0.43
  -1   1 -12    9.55    0.57
  -1   1 -12   10.68    0.51
  -1   1 -12   10.27    0.54
  -2   1 -12    7.58    0.55
   2  -1  12    7.09    0.43
  -3   1 -12    9.47    0.67
   3  -1  12   10.98    0.56
   3  -1  12    9.99    0.47
  -4   1 -12    0.37    0.38
   4  -1  12    0.10    0.28
   4  -1  12    0.08    0.28
   6   0 -12    0.52    0.39
   6   0 -12    0.32    0.31
  -6   0  12    0.43    0.28
  -6   0  12   -0.10    0.70
   5   0 -12   12.38    0.76
   5   0 -12   14.50    0.63
   5   0 -12   13.15    0.99
  -5   0  12   13.40    0.58
  -5   0  12   12.79    1.02
  -5   0  12   12.24    0.67
   4   0 -12   15.76    0.78
   4   0 -12   16.71    0.65
   4   0 -12   18.14    0.92
  -4   0  12   17.34    0.95
  -4   0  12   15.85    0.72
   3   0 -12    0.58    0.14
   3   0 -12    0.38    0.21
   3   0 -12    0.57    0.29
  -3   0  12    0.59    0.18
  -3   0  12    1.01    0.35
   2   0 -12   77.81    2.63
   2   0 -12   79.49    2.64
  -2   0  12   79.75    2.62
  -2   0  12   79.28    2.67
   1   0 -12    5.92    0.40
   1   0 -12    4.93    0.38
  -1   0  12    5.20    0.49
   0   0 -12   24.69    0.91
   0   0 -12   24.53    1.01
   0   0 -12   25.44    0.98
   0   0 -12   25.78    0.95
   0   0  12   25.45    0.97
   0   0  12   25.84    0.93
   0   0  12   25.72    0.98
  -1   0 -12   35.25    1.24
  -1   0 -12   33.86    1.18
  -1   0 -12   33.19    1.38
  -1   0 -12   36.47    1.31
   1   0  12   35.63    1.25
  -2   0 -12    1.18    0.29
  -2   0 -12    0.92    0.19
   2   0  12    0.44    0.19
  -3   0 -12    0.60    0.34
  -3   0 -12    0.87    0.20
   3   0  12    0.72    0.25
   3   0  12    0.48    0.22
  -4   0 -12    7.64    0.90
   4   0  12    7.40    0.62
   6  -1 -12   -0.18    0.29
   6  -1 -12    0.16    0.66
   6  -1 -12   -0.08    0.35
  -6   1  12    1.53    0.65
  -6   1  12    0.07    0.27
  -6   1  12   -0.28    0.31
   5  -1 -12    0.88    0.24
   5  -1 -12    1.20    0.50
   5  -1 -12    0.42    0.30
  -5   1  12    0.48    0.26
  -5   1  12    0.77    0.21
  -5   1  12    1.57    0.66
   4  -1 -12   42.37    1.60
   4  -1 -12   41.77    1.40
   4  -1 -12   40.64    1.53
  -4   1  12   41.61    1.47
  -4   1  12   40.71    1.59
   3  -1 -12    0.68    0.14
   3  -1 -12    0.88    0.21
   3  -1 -12    1.18    0.31
  -3   1  12    0.99    0.36
   2  -1 -12    0.05    0.21
   2  -1 -12    0.28    0.18
  -2   1  12   -0.03    0.13
  -2   1  12    0.07    0.29
   1  -1 -12   78.29    2.61
   1  -1 -12   78.07    2.58
   1  -1 -12   78.18    2.61
  -1   1  12   81.08    2.64
  -1   1  12   80.11    2.67
  -1   1  12   79.71    2.57
   0  -1 -12   21.87    0.83
   0  -1 -12   20.42    0.80
   0  -1 -12   21.47    0.88
   0   1  12   22.52    0.92
   0   1  12   22.37    0.84
   0   1  12   21.21    0.88
  -1  -1 -12    0.78    0.25
  -1  -1 -12    0.87    0.21
  -1  -1 -12    0.69    0.20
   1   1  12    0.76    0.20
  -2  -1 -12   24.15    1.02
  -2  -1 -12   20.72    0.84
   2   1  12   23.35    0.84
   2   1  12   25.38    0.96
  -3  -1 -12    0.86    0.37
  -3  -1 -12    0.99    0.27
   3   1  12    0.95    0.30
   3   1  12    1.51    0.26
   6  -2 -12   11.56    1.14
   6  -2 -12   10.78    0.64
  -6   2  12   11.08    0.73
  -6   2  12   12.32    0.60
  -6   2  12   12.78    1.19
   5  -2 -12    4.86    0.42
   5  -2 -12    5.44    0.79
  -5   2  12    4.76    0.46
  -5   2  12    5.13    0.58
   4  -2 -12    0.40    0.35
   4  -2 -12   -0.08    0.17
  -4   2  12    0.15    0.20
  -4   2  12    0.14    0.38
   3  -2 -12   26.94    0.91
   3  -2 -12   26.17    1.07
  -3   2  12   24.77    1.06
  -3   2  12   24.45    0.93
   2  -2 -12    0.40    0.20
   2  -2 -12    0.79    0.21
   2  -2 -12    0.54    0.24
  -2   2  12    0.67    0.31
  -2   2  12    0.79    0.18
   1  -2 -12    6.79    0.45
   1  -2 -12    7.00    0.44
   1  -2 -12    7.16    0.46
  -1   2  12    6.02    0.37
  -1   2  12    6.49    0.64
  -1   2  12    6.38    0.46
   0  -2 -12   27.73    1.05
   0  -2 -12   29.88    1.13
   0  -2 -12   28.76    1.06
   0   2  12   29.16    1.08
   0   2  12   30.32    1.15
  -1  -2 -12   14.45    0.62
  -1  -2 -12   13.90    0.63
  -1  -2 -12   13.42    0.73
   1   2  12   14.95    0.67
  -2  -2 -12    8.52    0.55
  -2  -2 -12    9.25    0.69
   2   2  12   10.24    0.58
   2   2  12    9.41    0.48
  -3  -2 -12    7.32    0.79
  -3  -2 -12    7.87    0.60
   3   2  12    7.85    0.61
   3   2  12    7.60    0.54
   6  -3 -12    4.28    0.71
   6  -3 -12    3.35    0.38
  -6   3  12    4.02    0.71
  -6   3  12    2.96    0.39
   5  -3 -12   15.49    0.71
   5  -3 -12   16.97    1.01
  -5   3  12   15.36    0.74
  -5   3  12   14.40    1.05
   4  -3 -12    4.15    0.34
   4  -3 -12    3.55    0.46
  -4   3  12    3.77    0.49
  -4   3  12    4.00    0.40
   3  -3 -12    3.13    0.29
   3  -3 -12    3.37    0.40
   3  -3 -12    3.37    0.52
  -3   3  12    2.75    0.27
  -3   3  12    2.45    0.34
  -3   3  12    2.82    0.40
   2  -3 -12   36.55    1.36
   2  -3 -12   36.32    1.32
   2  -3 -12   37.58    1.26
  -2   3  12   35.95    1.27
  -2   3  12   33.38    1.35
  -2   3  12   36.54    1.21
   1  -3 -12    0.82    0.24
   1  -3 -12    1.06    0.24
   1  -3 -12    0.52    0.24
   1  -3 -12    0.60    0.17
  -1   3  12    0.98    0.20
  -1   3  12    0.57    0.35
   0  -3 -12   14.99    0.68
   0  -3 -12   15.15    0.75
   0  -3 -12   14.60    0.63
   0  -3 -12   15.27    0.66
   0   3  12   15.75    0.68
  -1  -3 -12    4.60    0.46
  -1  -3 -12    4.18    0.54
  -1  -3 -12    4.10    0.40
  -1  -3 -12    4.22    0.41
   1   3  12    3.74    0.42
  -2  -3 -12    9.97    0.63
  -2  -3 -12    9.71    0.78
   2   3  12   10.16    0.55
   2   3  12    9.72    0.61
   6  -4 -12   -0.17    0.66
   6  -4 -12    0.15    0.33
  -6   4  12   -0.59    0.75
  -6   4  12    0.65    0.56
   5  -4 -12   18.58    1.10
   5  -4 -12   18.22    0.79
  -5   4  12   15.81    0.78
  -5   4  12   16.22    0.73
  -5   4  12   16.30    1.12
   4  -4 -12    5.11    0.41
   4  -4 -12    5.07    0.77
  -4   4  12    4.63    0.41
  -4   4  12    3.43    0.40
  -4   4  12    4.25    0.51
  -3   4  12    0.98    0.24
  -3   4  12    1.41    0.40
  -3   4  12    0.56    0.22
   2  -4 -12    7.95    0.52
   2  -4 -12    7.41    0.52
   2  -4 -12    7.63    0.57
  -2   4  12    7.99    0.49
   1  -4 -12    4.84    0.49
   1  -4 -12    5.02    0.43
   1  -4 -12    4.24    0.45
   1  -4 -12    5.38    0.49
  -1   4  12    5.16    0.68
  -1   4  12    5.82    0.43
   0  -4 -12    0.42    0.29
   0  -4 -12    0.19    0.24
   0  -4 -12    0.18    0.27
   0   4  12   -0.01    0.20
  -1  -4 -12   11.88    0.70
  -1  -4 -12   12.50    0.59
  -1  -4 -12   10.45    0.79
   1   4  12   11.43    0.65
  -2  -4 -12    4.51    0.57
  -2  -4 -12    4.49    0.68
   2   4  12    5.03    0.54
   5  -5 -12    0.19    0.56
   5  -5 -12    0.78    0.31
  -5   5  12    0.60    0.48
  -5   5  12    0.68    0.30
  -5   5  12    0.84    0.35
   4  -5 -12    3.81    0.53
  -4   5  12    3.89    0.51
  -4   5  12    3.89    0.53
  -4   5  12    4.64    0.47
   3  -5 -12    0.37    0.24
   3  -5 -12    0.40    0.37
  -3   5  12    0.24    0.43
  -3   5  12    0.06    0.23
  -3   5  12    0.47    0.27
   2  -5 -12    0.55    0.27
   2  -5 -12    0.87    0.33
  -2   5  12    0.85    0.43
  -2   5  12    0.89    0.26
   1  -5 -12    0.58    0.31
   1  -5 -12    0.86    0.32
   1  -5 -12    0.75    0.28
  -1   5  12    0.46    0.46
  -1   5  12    0.18    0.24
   0  -5 -12    1.18    0.37
   0  -5 -12    1.79    0.38
   0  -5 -12    1.75    0.32
   0   5  12    1.02    0.28
  -1  -5 -12    1.98    0.47
  -1  -5 -12    2.25    0.44
   1   5  12    1.54    0.35
   5  -6 -12    0.76    0.63
  -5   6  12    1.22    0.44
  -5   6  12    0.87    0.33
  -5   6  12    1.03    0.56
   4  -6 -12    0.43    0.48
  -4   6  12    0.31    0.51
  -4   6  12    0.47    0.36
  -4   6  12    0.66    0.30
   3  -6 -12    1.68    0.32
   3  -6 -12    1.27    0.43
  -3   6  12    1.11    0.30
  -3   6  12    1.84    0.36
   2  -6 -12    0.39    0.69
   2  -6 -12    0.36    0.35
  -2   6  12    0.20    0.50
  -2   6  12    0.07    0.27
   1  -6 -12    3.08    0.46
   1  -6 -12    3.15    0.44
   1  -6 -12    2.74    0.38
  -1   6  12    2.89    0.36
   0  -6 -12    4.36    0.54
   0  -6 -12    4.36    0.59
   0  -6 -12    5.28    0.76
   0   6  12    5.38    0.61
   4  -7 -12    0.01    0.56
  -4   7  12   -0.16    0.44
  -4   7  12    0.30    0.59
  -4   7  12    0.14    0.34
   3  -7 -12   11.47    0.73
   3  -7 -12   11.29    0.98
  -3   7  12   13.22    0.76
  -3   7  12   12.04    1.10
  -3   7  12   12.59    0.86
   2  -7 -12    0.39    0.50
   2  -7 -12    0.35    0.43
  -2   7  12   -0.12    0.33
  -2   7  12    0.33    0.64
   1   7 -13    0.17    0.51
   1   7 -13    0.42    0.43
  -1  -7  13    0.06    0.30
   0   7 -13   26.15    1.13
   0   7 -13   26.14    1.18
   0  -7  13   25.04    1.05
  -1   7 -13    0.07    0.38
  -1   7 -13   -0.10    0.36
   1  -7  13    0.18    0.27
  -2   7 -13    4.42    0.71
   2  -7  13    4.23    0.48
  -2  -6  13   14.62    0.73
   1   6 -13    0.14    0.42
   1   6 -13   -0.10    0.32
  -1  -6  13   -0.09    0.23
   0   6 -13    3.47    0.48
   0   6 -13    3.15    0.51
   0  -6  13    2.92    0.36
   0  -6  13    2.88    0.39
  -1   6 -13   10.68    0.60
  -1   6 -13   10.47    0.68
   1  -6  13   11.78    0.57
   1  -6  13    9.64    0.47
  -2   6 -13    1.35    0.39
   2  -6  13    1.64    0.28
   2  -6  13    1.42    0.23
  -3   6 -13    0.65    0.41
   3  -6  13    0.65    0.30
   3  -6  13    0.42    0.26
   3  -6  13    0.72    0.27
   3   5 -13    0.16    0.34
   3   5 -13   -0.15    0.56
   3   5 -13    0.16    0.30
  -3  -5  13    0.07    0.26
   2   5 -13    0.76    0.26
   2   5 -13    0.59    0.45
   2   5 -13    1.04    0.34
  -2  -5  13    0.65    0.24
   1   5 -13   14.92    0.82
   1   5 -13   15.40    0.65
  -1  -5  13   15.19    0.64
  -1  -5  13   14.89    0.67
   0   5 -13    0.30    0.26
   0   5 -13    0.18    0.29
   0  -5  13    0.67    0.36
   0  -5  13    0.70    0.21
   0  -5  13    0.78    0.20
  -1   5 -13   12.07    0.64
   1  -5  13   12.77    0.57
   1  -5  13   11.05    0.56
   1  -5  13   11.64    0.52
  -2   5 -13    4.52    0.55
   2  -5  13    4.62    0.36
   2  -5  13    4.92    0.41
   2  -5  13    5.60    0.39
  -3   5 -13    0.47    0.37
   3  -5  13    0.44    0.25
   3  -5  13    0.24    0.24
   3  -5  13    0.11    0.24
   4   4 -13   12.10    0.81
   4   4 -13   13.69    1.16
   4   4 -13   13.57    0.71
  -4  -4  13   12.92    0.69
   3   4 -13    6.65    0.59
   3   4 -13    5.49    0.81
  -3  -4  13    6.24    0.46
  -3  -4  13    5.28    0.51
   2   4 -13    0.08    0.20
   2   4 -13    0.04    0.26
   2   4 -13    0.22    0.35
  -2  -4  13   -0.08    0.19
  -2  -4  13   -0.24    0.20
   1   4 -13   14.26    0.71
   1   4 -13   13.94    0.73
  -1  -4  13   13.70    0.62
  -1  -4  13   15.05    0.61
  -1  -4  13   14.34    0.60
   0   4 -13    3.42    0.52
   0   4 -13    3.42    0.43
   0   4 -13    3.57    0.34
   0  -4  13    3.54    0.33
   0  -4  13    2.95    0.32
  -1   4 -13    0.38    0.19
  -1   4 -13    0.05    0.24
   1  -4  13    0.06    0.18
   1  -4  13    0.15    0.17
   2  -4  13   19.73    0.79
   2  -4  13   21.70    0.82
   3  -4  13    0.29    0.23
   3  -4  13    0.55    0.21
   3  -4  13    0.25    0.24
  -4   4 -13    1.49    0.46
   4  -4  13    1.57    0.31
   4  -4  13    0.79    0.31
   4  -4  13    1.44    0.30
   4   3 -13    7.97    0.67
   4   3 -13    8.23    0.93
   4   3 -13    8.68    0.54
  -4  -3  13    7.55    0.51
  -4  -3  13    7.30    0.83
   3   3 -13    8.63    0.46
   3   3 -13    8.34    0.74
   3   3 -13    9.22    0.60
  -3  -3  13    8.91    1.01
  -3  -3  13    9.63    0.50
  -3  -3  13    8.40    0.52
   2   3 -13    0.24    0.23
   2   3 -13    1.01    0.32
   2   3 -13    0.84    0.17
  -2  -3  13    0.47    0.21
  -2  -3  13    0.75    0.20
   1   3 -13    2.81    0.38
  -1  -3  13    3.22    0.31
  -1  -3  13    3.28    0.31
   0   3 -13   10.73    0.57
   0   3 -13    9.08    0.53
   0  -3  13   10.56    0.49
  -1   3 -13    7.65    0.39
   1  -3  13    7.84    0.42
  -2   3 -13    6.20    0.57
   2  -3  13    8.03    0.46
  -3   3 -13    4.37    0.61
   3  -3  13    4.48    0.42
  -4   3 -13    0.70    0.43
   4  -3  13    0.95    0.32
   4  -3  13    1.71    0.30
   5   2 -13    0.45    0.31
   5   2 -13    0.46    0.64
   5   2 -13    0.17    0.36
  -5  -2  13    0.78    0.28
  -5  -2  13    0.60    0.75
   4   2 -13   -0.16    0.29
   4   2 -13    0.64    0.24
   4   2 -13    0.44    0.46
  -4  -2  13    0.63    0.59
  -4  -2  13    0.29    0.22
  -4  -2  13    0.72    0.27
   3   2 -13   10.38    0.76
   3   2 -13   12.56    0.66
   3   2 -13   12.68    0.51
  -3  -2  13   10.96    0.55
  -3  -2  13   11.31    0.90
  -3  -2  13   10.51    0.52
   2   2 -13    0.02    0.47
   2   2 -13    0.19    0.20
  -2  -2  13    0.09    0.39
  -2  -2  13    0.19    0.17
   1   2 -13    0.24    0.21
   1   2 -13    0.19    0.24
   0   2 -13    7.14    0.48
   0   2 -13    7.43    0.43
   0  -2  13    7.23    0.39
  -1   2 -13    5.87    0.35
  -1   2 -13    5.89    0.43
  -1   2 -13    5.74    0.47
  -1   2 -13    5.89    0.50
   1  -2  13    6.32    0.38
  -2   2 -13    0.96    0.31
   2  -2  13    0.94    0.21
  -3   2 -13   12.55    0.80
   3  -2  13   11.94    0.62
  -4   2 -13    2.08    0.72
   4  -2  13    1.28    0.33
   4  -2  13    1.72    0.31
   5   1 -13    3.05    0.69
   5   1 -13    3.37    0.46
   5   1 -13    2.94    0.41
  -5  -1  13    2.70    0.68
  -5  -1  13    3.51    0.43
  -5  -1  13    2.94    0.37
   4   1 -13    0.34    0.21
   4   1 -13   -0.04    0.26
   4   1 -13    0.01    0.42
  -4  -1  13    0.16    0.50
  -4  -1  13    0.09    0.23
  -4  -1  13    0.18    0.20
   3   1 -13    0.09    0.15
   3   1 -13    0.10    0.33
   3   1 -13    0.36    0.22
  -3  -1  13    0.26    0.19
  -3  -1  13    0.23    0.42
   2   1 -13   17.73    0.80
   2   1 -13   16.77    0.77
  -2  -1  13   17.27    0.92
  -2  -1  13   19.58    0.75
   1   1 -13    1.79    0.26
   1   1 -13    1.28    0.24
  -1  -1  13    1.49    0.20
  -1  -1  13    1.39    0.35
   0   1 -13    0.12    0.20
   0   1 -13   -0.17    0.19
   0   1 -13    0.13    0.21
   0  -1  13   -0.04    0.15
   0  -1  13    0.18    0.19
  -1   1 -13   21.50    0.88
  -1   1 -13   20.97    0.78
  -1   1 -13   22.25    0.93
   1  -1  13   23.25    0.88
  -2   1 -13    3.35    0.52
   2  -1  13    3.23    0.38
  -3   1 -13    0.19    0.35
   3  -1  13    0.16    0.24
  -4   1 -13    9.77    0.90
   4  -1  13    8.45    0.57
   4  -1  13    8.38    0.65
   5   0 -13    4.49    0.44
   5   0 -13    4.26    0.59
   5   0 -13    4.40    0.62
  -5   0  13    4.22    0.49
  -5   0  13    4.87    0.42
  -5   0  13    3.14    0.64
   4   0 -13   22.60    0.97
   4   0 -13   20.51    1.08
   4   0 -13   22.32    0.81
  -4   0  13   21.03    0.88
  -4   0  13   21.59    1.11
   3   0 -13    1.64    0.27
   3   0 -13    1.21    0.15
  -3   0  13    1.92    0.43
  -3   0  13    0.94    0.21
   2   0 -13    5.28    0.49
   2   0 -13    5.95    0.44
  -2   0  13    6.63    0.66
  -2   0  13    6.38    0.40
   1   0 -13   10.95    0.55
   1   0 -13    9.19    0.53
  -1   0  13   11.35    0.53
  -1   0  13   12.46    0.70
   0   0 -13    0.55    0.23
   0   0 -13    0.72    0.20
   0   0 -13    0.27    0.20
   0   0  13    0.64    0.26
   0   0  13    0.49    0.17
  -1   0 -13    3.06    0.46
  -1   0 -13    2.62    0.32
   1   0  13    3.04    0.34
  -2   0 -13    5.98    0.58
  -2   0 -13    5.33    0.44
   2   0  13    5.49    0.44
  -3   0 -13    0.67    0.37
   3   0  13   -0.05    0.26
   3   0  13    0.64    0.23
   6  -1 -13    5.05    0.89
   6  -1 -13    7.44    1.18
   6  -1 -13    8.30    0.60
  -6   1  13    6.94    0.52
  -6   1  13    8.08    1.26
   5  -1 -13    1.08    0.53
   5  -1 -13    0.59    0.33
   5  -1 -13    0.46    0.25
  -5   1  13    1.25    0.31
  -5   1  13    0.68    0.55
  -5   1  13    0.93    0.24
   4  -1 -13   10.34    0.46
   4  -1 -13    9.13    0.61
   4  -1 -13   10.04    0.78
  -4   1  13    9.22    0.55
  -4   1  13    9.52    0.83
   3  -1 -13    6.22    0.66
   3  -1 -13    7.14    0.31
   3  -1 -13    6.72    0.50
  -3   1  13    6.36    0.43
  -3   1  13    7.20    0.70
   2  -1 -13    0.80    0.22
   2  -1 -13    0.39    0.26
  -2   1  13    0.68    0.36
  -2   1  13    0.71    0.19
   1  -1 -13    2.43    0.35
   1  -1 -13    1.93    0.28
   1  -1 -13    1.80    0.28
  -1   1  13    1.67    0.36
  -1   1  13    2.01    0.29
   0  -1 -13    0.05    0.19
   0  -1 -13    0.16    0.25
   0  -1 -13   -0.09    0.22
   0   1  13    0.03    0.16
   0   1  13    0.06    0.33
  -1  -1 -13    8.22    0.60
  -1  -1 -13    8.94    0.48
  -1  -1 -13    8.71    0.51
   1   1  13    8.02    0.48
  -2  -1 -13    2.11    0.39
  -2  -1 -13    2.53    0.40
   2   1  13    2.85    0.32
  -3  -1 -13    0.25    0.40
   3   1  13    0.40    0.30
   3   1  13    0.41    0.27
   6  -2 -13   11.25    1.20
   6  -2 -13   11.79    0.96
   6  -2 -13   11.54    0.67
  -6   2  13   11.66    1.36
  -6   2  13   12.62    0.78
  -6   2  13   11.91    0.63
   5  -2 -13    2.90    0.31
   5  -2 -13    3.30    0.55
  -5   2  13    2.83    0.61
  -5   2  13    3.89    0.49
   4  -2 -13    3.77    0.48
   4  -2 -13    4.70    0.35
  -4   2  13    3.86    0.52
  -4   2  13    4.10    0.42
   3  -2 -13    7.71    0.53
   3  -2 -13    7.35    0.46
   3  -2 -13    6.94    0.35
  -3   2  13    6.63    0.44
   2  -2 -13    2.27    0.29
   2  -2 -13    1.95    0.27
   2  -2 -13    2.34    0.34
  -2   2  13    2.38    0.32
  -2   2  13    1.89    0.40
   1  -2 -13    0.26    0.21
   1  -2 -13    0.53    0.24
  -1   2  13    0.56    0.30
  -1   2  13    0.35    0.19
  -1   2  13    0.48    0.42
   0  -2 -13    0.42    0.23
   0  -2 -13    0.71    0.27
   0  -2 -13    0.64    0.25
   0   2  13    1.13    0.23
  -1  -2 -13    0.39    0.30
  -1  -2 -13    1.09    0.27
  -1  -2 -13    1.16    0.27
   1   2  13    0.79    0.24
  -2  -2 -13   15.17    0.91
   2   2  13   14.12    0.60
   2   2  13   14.04    0.73
  -3  -2 -13    7.09    0.85
  -3  -2 -13    5.07    0.61
   3   2  13    7.40    0.65
   3   2  13    7.45    0.59
   6  -3 -13    4.59    0.56
   6  -3 -13    5.66    0.81
  -6   3  13    6.44    1.11
  -6   3  13    5.25    0.63
   5  -3 -13   19.49    1.12
   5  -3 -13   18.27    0.78
  -5   3  13   18.59    0.87
  -5   3  13   18.17    1.20
   4  -3 -13   -0.15    0.40
   4  -3 -13   -0.01    0.21
  -4   3  13   -0.01    0.55
  -4   3  13   -0.07    0.24
  -4   3  13    0.23    0.46
   3  -3 -13    0.64    0.17
   3  -3 -13    0.01    0.32
   3  -3 -13    0.13    0.28
  -3   3  13    0.58    0.23
  -3   3  13    0.53    0.41
   2  -3 -13   21.01    0.87
   2  -3 -13   18.69    0.83
   2  -3 -13   17.75    0.82
  -2   3  13   20.48    0.97
  -2   3  13   19.69    0.73
  -2   3  13   18.33    0.80
   1  -3 -13    0.19    0.24
   1  -3 -13    0.11    0.26
   1  -3 -13    0.27    0.25
  -1   3  13    0.06    0.20
  -1   3  13    0.33    0.40
   0  -3 -13   18.23    0.86
   0  -3 -13   17.64    0.78
   0  -3 -13   16.67    0.76
   0   3  13   16.74    0.75
  -1  -3 -13    0.75    0.28
  -1  -3 -13    1.20    0.37
   1   3  13    0.43    0.26
  -2  -3 -13    0.29    0.38
  -2  -3 -13    0.22    0.41
   2   3  13   -0.08    0.30
   5  -4 -13    2.97    0.61
   5  -4 -13    3.25    0.35
  -5   4  13    2.79    0.32
  -5   4  13    2.22    0.61
  -5   4  13    3.05    0.38
   4  -4 -13    6.66    0.46
   4  -4 -13    6.12    0.77
  -4   4  13    6.20    0.84
  -4   4  13    6.49    0.52
  -4   4  13    7.24    0.46
   3  -4 -13    0.70    0.38
  -3   4  13    0.12    0.23
  -3   4  13   -0.06    0.22
  -3   4  13    0.12    0.42
   2  -4 -13   18.68    0.86
   2  -4 -13   16.37    0.75
   2  -4 -13   18.75    0.82
  -2   4  13   20.64    1.09
  -2   4  13   20.92    0.87
   1  -4 -13    2.50    0.34
   1  -4 -13    1.82    0.33
   1  -4 -13    2.01    0.35
   1  -4 -13    2.09    0.35
  -1   4  13    1.93    0.28
   0  -4 -13    0.09    0.34
   0  -4 -13    0.20    0.33
   0  -4 -13    0.01    0.27
   0   4  13    0.40    0.26
  -1  -4 -13   14.49    0.92
  -1  -4 -13   14.40    0.70
  -1  -4 -13   13.73    1.02
   1   4  13   16.32    0.82
   5  -5 -13   -0.03    0.32
  -5   5  13    0.32    0.36
  -5   5  13   -0.37    0.54
  -5   5  13   -0.06    0.32
   4  -5 -13    3.77    0.57
  -4   5  13    5.00    0.60
  -4   5  13    4.50    0.52
  -4   5  13    4.57    0.54
   3  -5 -13   -0.12    0.29
   3  -5 -13    0.06    0.40
  -3   5  13    0.39    0.27
  -3   5  13    0.05    0.29
  -3   5  13    0.24    0.51
   2  -5 -13   -0.22    0.30
   2  -5 -13    0.19    0.38
  -2   5  13   -0.17    0.49
  -2   5  13   -0.16    0.24
   1  -5 -13   19.31    0.97
   1  -5 -13   21.61    1.00
   1  -5 -13   21.41    0.93
  -1   5  13   18.69    0.86
   0  -5 -13   -0.03    0.32
   0  -5 -13    0.04    0.38
   0  -5 -13   -0.16    0.38
   0   5  13    0.23    0.30
   4  -6 -13    0.66    0.54
  -4   6  13    0.76    0.40
  -4   6  13    0.65    0.34
  -4   6  13    0.77    0.61
   3  -6 -13    7.81    0.63
   3  -6 -13    7.76    0.87
  -3   6  13    6.90    1.00
  -3   6  13    7.41    0.67
  -3   6  13    7.98    0.62
   2  -6 -13    1.17    0.50
   2  -6 -13    1.39    0.41
  -2   6  13    0.92    0.64
  -2   6  13    1.71    0.37
   1  -6 -13    3.25    0.50
   1  -6 -13    2.89    0.50
   1  -6 -13    2.83    0.42
  -1   6  13    2.53    0.39
   1   6 -14    1.52    0.48
   1   6 -14   -0.40    0.34
  -1  -6  14    1.17    0.30
   0   6 -14    0.42    0.39
   0   6 -14    0.33    0.36
   0  -6  14    0.20    0.25
   0  -6  14    0.22    0.25
  -1   6 -14    4.81    0.62
  -1   6 -14    5.30    0.53
   1  -6  14    4.52    0.45
   1  -6  14    4.50    0.41
  -2   6 -14    0.36    0.42
   2  -6  14    0.22    0.26
   2  -6  14    0.84    0.30
   3   5 -14    1.70    0.63
   2   5 -14   -0.37    0.83
   2   5 -14   -0.05    0.34
  -2  -5  14   -0.04    0.28
  -2  -5  14    0.11    0.25
   1   5 -14    8.66    0.72
  -1  -5  14    7.49    0.50
  -1  -5  14    8.27    0.49
   0   5 -14    1.01    0.33
   0   5 -14    1.27    0.29
   0  -5  14    1.39    0.26
   0  -5  14    1.68    0.26
  -1   5 -14   10.54    0.66
  -1   5 -14   10.98    0.55
   1  -5  14   10.62    0.54
   1  -5  14   11.40    0.58
  -2   5 -14   11.04    0.75
   2  -5  14   12.64    0.61
   2  -5  14   12.72    0.63
   3  -5  14    1.67    0.31
   3  -5  14    1.35    0.29
   3   4 -14   12.78    0.78
   3   4 -14   11.68    0.62
  -3  -4  14   12.07    0.64
  -3  -4  14   12.72    0.69
   2   4 -14    0.73    0.32
   2   4 -14   -0.05    0.39
  -2  -4  14    0.34    0.24
  -2  -4  14    0.17    0.22
   1   4 -14   15.88    0.79
   1   4 -14   15.21    0.79
  -1  -4  14   16.00    0.69
  -1  -4  14   16.10    0.68
   0   4 -14    2.08    0.33
   0  -4  14    2.73    0.34
   0  -4  14    1.52    0.25
  -1   4 -14    0.00    0.22
   1  -4  14    0.14    0.21
   1  -4  14    0.14    0.19
   2  -4  14   30.74    1.09
   2  -4  14   29.07    1.11
   3  -4  14    1.16    0.29
   3  -4  14    1.19    0.28
   4   3 -14    1.49    0.32
   4   3 -14    2.12    0.60
   4   3 -14    0.85    0.38
  -4  -3  14    1.58    0.35
  -4  -3  14    2.01    0.30
   3   3 -14    5.13    0.41
   3   3 -14    6.22    0.76
   3   3 -14    4.98    0.57
  -3  -3  14    5.15    0.48
  -3  -3  14    5.09    0.44
   2   3 -14    2.37    0.39
   2   3 -14    2.60    0.34
  -2  -3  14    3.01    0.38
  -2  -3  14    3.18    0.36
   1   3 -14    0.05    0.24
   1   3 -14   -0.43    0.27
  -1  -3  14   -0.01    0.18
  -1  -3  14   -0.01    0.18
   0   3 -14   10.00    0.62
   0   3 -14   11.70    0.58
   0  -3  14   10.78    0.52
  -1   3 -14    0.13    0.19
   1  -3  14    0.35    0.20
  -2   3 -14    2.99    0.41
   2  -3  14    3.76    0.41
  -3   3 -14    7.07    0.73
   3  -3  14    8.53    0.55
   4   2 -14    0.09    0.49
   4   2 -14    0.24    0.32
   4   2 -14    0.81    0.27
  -4  -2  14    1.24    0.69
  -4  -2  14    1.10    0.29
  -4  -2  14    0.96    0.27
   3   2 -14    0.11    0.18
   3   2 -14    0.32    0.38
   3   2 -14   -0.06    0.27
  -3  -2  14    0.44    0.21
  -3  -2  14    0.47    0.24
   2   2 -14   11.48    0.65
   2   2 -14   11.38    0.69
  -2  -2  14   11.94    0.57
   1   2 -14    0.00    0.27
   1   2 -14    0.19    0.23
  -1  -2  14    0.06    0.18
   0   2 -14   -0.12    0.22
   0  -2  14    0.17    0.18
  -1   2 -14   11.36    0.48
  -1   2 -14   10.46    0.62
  -1   2 -14   10.30    0.68
   1  -2  14   11.31    0.55
  -2   2 -14    4.35    0.60
   2  -2  14    3.35    0.39
  -3   2 -14    5.88    0.71
   3  -2  14    5.71    0.52
   5   1 -14    0.00    0.37
   5   1 -14    0.26    0.32
   5   1 -14    0.83    1.03
  -5  -1  14    0.12    0.28
  -5  -1  14    0.56    0.34
  -5  -1  14    0.67    0.74
   4   1 -14    7.93    0.65
   4   1 -14    8.45    0.96
   4   1 -14    8.85    0.48
  -4  -1  14    8.69    1.01
  -4  -1  14    7.63    0.49
  -4  -1  14    8.94    0.57
   3   1 -14    0.03    0.26
   3   1 -14    0.44    0.37
  -3  -1  14    0.05    0.20
  -3  -1  14   -0.04    0.48
   2   1 -14    9.58    0.57
   2   1 -14    8.77    0.63
  -2  -1  14   10.61    0.53
   1   1 -14   21.05    0.90
   1   1 -14   21.20    0.86
  -1  -1  14   22.58    0.87
   0   1 -14    0.34    0.23
   0   1 -14    0.17    0.25
   0  -1  14    0.79    0.21
   0  -1  14    0.15    0.18
  -1   1 -14   12.98    0.71
  -1   1 -14   11.06    0.52
  -1   1 -14   11.15    0.63
   1  -1  14   12.39    0.59
  -2   1 -14    3.09    0.40
   2  -1  14    3.95    0.43
  -3   1 -14   11.46    0.86
   3  -1  14   11.59    0.68
   5   0 -14    2.18    0.44
   5   0 -14    2.77    0.64
   5   0 -14    2.84    0.33
  -5   0  14    3.48    0.46
  -5   0  14    2.27    0.36
  -5   0  14    1.86    0.68
   4   0 -14   13.60    0.57
   4   0 -14   13.47    0.91
   4   0 -14   12.39    0.75
  -4   0  14   11.97    0.65
  -4   0  14   10.99    0.98
   3   0 -14    5.55    0.63
   3   0 -14    5.69    0.51
  -3   0  14    6.00    0.44
  -3   0  14    4.81    0.79
   2   0 -14    8.00    0.57
   2   0 -14    8.07    0.54
  -2   0  14    8.93    0.49
  -2   0  14    8.26    0.76
   1   0 -14   22.24    0.93
   1   0 -14   22.53    0.91
  -1   0  14   23.33    0.90
   0   0 -14    2.11    0.30
   0   0 -14    3.17    0.38
   0   0 -14    2.03    0.31
   0   0  14    2.61    0.34
   0   0  14    2.48    0.32
  -1   0 -14    3.09    0.36
  -1   0 -14    2.61    0.42
  -1   0 -14    2.17    0.35
   1   0  14    3.14    0.38
  -2   0 -14    4.17    0.47
  -2   0 -14    3.60    0.40
   2   0  14    4.02    0.47
   3   0  14    0.00    0.31
   5  -1 -14    0.59    0.56
   5  -1 -14    0.79    0.38
   5  -1 -14    1.32    0.28
  -5   1  14    1.14    0.27
  -5   1  14    1.05    0.32
  -5   1  14    1.56    0.64
   4  -1 -14   -0.02    0.42
   4  -1 -14    0.43    0.29
   4  -1 -14    0.09    0.19
  -4   1  14    0.07    0.23
  -4   1  14   -0.48    0.50
   3  -1 -14   13.14    0.76
   3  -1 -14   11.99    0.68
  -3   1  14   12.16    0.91
  -3   1  14   12.53    0.62
   2  -1 -14    4.68    0.51
   2  -1 -14    4.41    0.45
  -2   1  14    5.38    0.72
  -2   1  14    5.08    0.41
   1  -1 -14   11.66    0.64
   1  -1 -14   11.28    0.62
   1  -1 -14   11.66    0.61
  -1   1  14   10.39    0.54
   0  -1 -14   10.43    0.60
   0  -1 -14   10.16    0.55
   0  -1 -14   10.76    0.66
   0   1  14   11.47    0.56
   0   1  14    8.85    0.75
  -1  -1 -14    1.75    0.37
  -1  -1 -14    1.68    0.30
  -1  -1 -14    2.06    0.28
   1   1  14    1.78    0.28
  -2  -1 -14    5.03    0.49
  -2  -1 -14    4.70    0.67
   2   1  14    5.58    0.53
   5  -2 -14    7.76    0.48
   5  -2 -14    6.08    0.68
   5  -2 -14    4.92    0.76
  -5   2  14    7.11    1.14
  -5   2  14    7.33    0.60
   4  -2 -14    3.37    0.51
   4  -2 -14    2.68    0.48
   4  -2 -14    3.18    0.34
  -4   2  14    3.08    0.57
  -4   2  14    3.10    0.44
   3  -2 -14    3.68    0.48
   3  -2 -14    3.23    0.42
  -3   2  14    3.78    0.42
  -3   2  14    3.65    0.54
   2  -2 -14    5.15    0.49
   2  -2 -14    4.08    0.54
  -2   2  14    3.55    0.40
  -2   2  14    4.48    0.72
   1  -2 -14    0.46    0.27
   1  -2 -14    1.09    0.27
   1  -2 -14    0.68    0.28
  -1   2  14    1.02    0.34
  -1   2  14    0.91    0.24
   0  -2 -14   33.22    1.29
   0  -2 -14   36.00    1.39
   0  -2 -14   37.75    1.33
   0   2  14   32.94    1.23
  -1  -2 -14    2.20    0.38
  -1  -2 -14    2.05    0.38
   1   2  14    2.90    0.34
  -2  -2 -14    5.35    0.76
  -2  -2 -14    5.39    0.57
   2   2  14    5.59    0.59
   5  -3 -14   14.16    0.69
   5  -3 -14   13.65    1.09
  -5   3  14   11.15    0.72
  -5   3  14   11.83    1.24
   4  -3 -14    0.20    0.46
   4  -3 -14   -0.28    0.21
  -4   3  14   -0.03    0.26
  -4   3  14    0.05    0.51
   3  -3 -14   -0.15    0.16
   3  -3 -14   -0.01    0.37
   3  -3 -14    0.04    0.27
   3  -3 -14   -0.04    0.25
  -3   3  14    0.04    0.22
  -3   3  14   -0.27    0.46
   2  -3 -14   22.06    0.93
   2  -3 -14   21.67    0.95
   2  -3 -14   21.08    0.98
  -2   3  14   22.17    0.92
  -2   3  14   20.71    1.10
  -2   3  14   21.45    0.79
  -2   3  14   20.59    0.88
   1  -3 -14    0.05    0.28
   1  -3 -14   -0.37    0.28
   1  -3 -14   -0.24    0.25
  -1   3  14   -0.02    0.21
   0  -3 -14   10.48    0.78
   0  -3 -14    9.06    0.61
   0  -3 -14    9.77    0.71
   0   3  14   11.06    0.63
  -1  -3 -14   41.82    1.64
  -1  -3 -14   41.11    1.53
  -1  -3 -14   39.75    1.47
   1   3  14   45.72    1.67
   5  -4 -14   21.20    0.92
   5  -4 -14   20.91    1.28
  -5   4  14   22.29    2.18
   4  -4 -14   12.11    0.63
  -4   4  14   10.47    0.98
  -4   4  14   10.31    0.64
   3  -4 -14    0.48    0.22
   3  -4 -14    0.38    0.41
  -3   4  14    0.07    0.50
  -3   4  14    0.27    0.25
  -3   4  14    0.15    0.26
   2  -4 -14    6.27    0.77
   2  -4 -14    5.60    0.55
   2  -4 -14    4.52    0.57
  -2   4  14    6.38    0.51
  -2   4  14    5.57    0.49
   1  -4 -14   13.44    0.74
   1  -4 -14   13.98    0.81
   1  -4 -14   13.41    0.79
  -1   4  14   13.72    0.71
   0  -4 -14    0.39    0.33
   0  -4 -14    0.31    0.38
   0   4  14   -0.23    0.27
  -1  -4 -14    7.60    0.79
  -1  -4 -14    6.74    0.85
   1   4  14    5.94    0.63
   4  -5 -14   19.04    0.86
   4  -5 -14   18.98    1.17
  -4   5  14   20.15    0.91
  -4   5  14   17.69    0.87
  -4   5  14   17.62    1.21
   3  -5 -14    6.59    0.79
  -3   5  14    6.93    0.60
  -3   5  14    8.07    1.06
  -3   5  14    7.27    0.61
   2  -5 -14    7.39    0.77
   2  -5 -14    7.56    0.70
   2  -5 -14    6.94    0.67
  -2   5  14    6.89    0.60
   1  -5 -14    5.63    0.63
   1  -5 -14    6.77    0.73
   1  -5 -14    5.91    0.73
  -1   5  14    6.10    0.58
   0  -5 -14    4.05    0.62
   3  -6 -14   17.03    1.14
  -3   6  14   16.03    1.29
   0   6 -15    1.74    0.45
   0   6 -15   -0.45    0.39
   0  -6  15    2.43    0.35
   0  -6  15    1.94    0.33
  -1   6 -15   15.26    0.75
  -1   6 -15   16.93    0.92
   1  -6  15   16.71    0.95
   1  -6  15   16.68    0.74
   2   5 -15    0.23    0.52
   2   5 -15    0.00    0.58
  -2  -5  15   -0.06    0.27
  -2  -5  15    0.12    0.32
  -1  -5  15    9.55    0.57
  -1  -5  15    8.70    0.58
   0   5 -15    0.30    0.37
   0  -5  15    0.59    0.30
   0  -5  15    0.42    0.26
  -1   5 -15    3.23    0.43
   1  -5  15    3.00    0.43
   1  -5  15    1.79    0.30
   2  -5  15   42.39    1.53
   2  -5  15   42.79    1.50
   3   4 -15   26.08    1.02
   3   4 -15   27.35    1.37
  -3  -4  15   28.83    1.14
  -3  -4  15   27.14    1.10
   2   4 -15    1.39    0.36
   2   4 -15    1.60    0.53
  -2  -4  15    1.37    0.28
  -2  -4  15    1.59    0.31
   1   4 -15    6.41    0.59
   1   4 -15    6.87    0.66
  -1  -4  15    6.83    0.50
  -1  -4  15    7.17    0.49
   0   4 -15   13.46    0.71
   0  -4  15   13.38    0.65
   0  -4  15   13.67    0.64
  -1   4 -15    0.67    0.23
   1  -4  15    0.36    0.24
   1  -4  15    0.62    0.26
   2  -4  15    8.20    0.55
   2  -4  15    8.26    0.54
  -3  -3  15   18.86    0.81
  -3  -3  15   18.40    0.85
   2   3 -15   20.18    0.97
   2   3 -15   21.50    1.02
  -2  -3  15   20.73    0.87
  -2  -3  15   21.45    0.87
   1   3 -15    1.61    0.33
   1   3 -15    2.05    0.37
  -1  -3  15    2.02    0.27
  -1  -3  15    1.57    0.26
   0   3 -15    4.06    0.47
   0   3 -15    3.93    0.52
   0  -3  15    4.34    0.41
  -1   3 -15   12.57    0.55
   1  -3  15   12.11    0.61
   2  -3  15   -0.01    0.25
  -3   3 -15    4.36    0.55
   3  -3  15    3.70    0.53
   4   2 -15    4.31    0.65
   4   2 -15    4.32    0.64
   4   2 -15    4.32    0.47
  -4  -2  15    4.30    0.54
  -4  -2  15    4.37    0.48
   3   2 -15    0.34    0.31
   3   2 -15    0.51    0.44
  -3  -2  15    0.68    0.28
  -3  -2  15    0.41    0.24
   2   2 -15   38.88    1.46
   2   2 -15   36.04    1.44
  -2  -2  15   37.07    1.34
   1   2 -15    1.52    0.31
   1   2 -15    1.58    0.33
  -1  -2  15    1.13    0.23
   0   2 -15    3.30    0.43
   0   2 -15    3.26    0.48
   0  -2  15    3.87    0.40
  -1   2 -15    8.49    0.46
   1  -2  15    8.49    0.51
  -2   2 -15    2.83    0.43
   2  -2  15    2.51    0.33
  -3   2 -15    0.01    0.44
   3  -2  15   -0.17    0.30
   4   1 -15    4.14    0.60
   4   1 -15    3.20    0.40
   4   1 -15    3.82    0.59
  -4  -1  15    4.41    0.53
  -4  -1  15    4.93    0.45
   3   1 -15    0.34    0.31
  -3  -1  15   -0.20    0.22
   2   1 -15    4.54    0.58
   2   1 -15    3.59    0.48
  -2  -1  15    4.22    0.42
   1   1 -15   21.61    0.92
   1   1 -15   22.16    0.96
  -1  -1  15   20.88    0.85
   0   1 -15   -0.09    0.25
   0   1 -15    0.15    0.25
   0  -1  15    0.12    0.21
  -1   1 -15    3.56    0.43
  -1   1 -15    4.03    0.39
  -1   1 -15    4.42    0.53
   1  -1  15    4.44    0.44
  -2   1 -15    3.05    0.46
   2  -1  15    3.92    0.49
   5   0 -15    1.21    0.34
   5   0 -15    1.12    0.42
   5   0 -15    1.37    0.67
  -5   0  15    1.80    0.38
  -5   0  15    1.02    0.75
  -5   0  15    0.80    0.31
   4   0 -15    8.70    0.68
   4   0 -15    7.93    0.89
   4   0 -15    7.09    0.43
  -4   0  15    7.89    1.09
  -4   0  15    9.65    0.63
   3   0 -15    4.57    0.68
   3   0 -15    4.95    0.54
  -3   0  15    4.04    0.43
   2   0 -15    3.34    0.53
   2   0 -15    2.15    0.31
  -2   0  15    2.96    0.38
   1   0 -15   15.33    0.72
   1   0 -15   12.57    0.71
  -1   0  15   13.19    0.64
   0   0 -15    2.89    0.46
   0   0 -15    2.98    0.39
   0   0 -15    2.61    0.31
   0   0  15    4.20    0.50
   0   0  15    3.53    0.40
  -1   0 -15    1.76    0.38
  -1   0 -15    1.86    0.28
  -1   0 -15    1.80    0.33
   1   0  15    1.48    0.27
  -2   0 -15    2.74    0.47
  -2   0 -15    2.90    0.42
   2   0  15    3.68    0.50
   5  -1 -15    3.07    0.43
   5  -1 -15    2.05    0.44
   5  -1 -15    2.33    0.70
  -5   1  15    2.37    0.77
  -5   1  15    2.43    0.40
  -5   1  15    2.32    0.33
   4  -1 -15    2.47    0.51
   4  -1 -15    2.14    0.39
  -4   1  15    2.70    0.33
  -4   1  15    1.87    0.64
   3  -1 -15   12.12    0.81
   3  -1 -15   11.83    0.72
  -3   1  15   10.62    0.60
   2  -1 -15    0.54    0.28
   2  -1 -15    0.80    0.34
  -2   1  15    0.85    0.24
   1  -1 -15    0.92    0.31
   1  -1 -15    1.00    0.29
   1  -1 -15    0.99    0.31
  -1   1  15    0.55    0.22
   0  -1 -15   10.35    0.59
   0  -1 -15   10.46    0.63
   0  -1 -15    9.59    0.69
   0   1  15    9.49    0.56
  -1  -1 -15    1.32    0.39
  -1  -1 -15    1.81    0.33
   1   1  15    1.39    0.29
  -2  -1 -15    0.47    0.31
   2   1  15    0.95    0.33
   5  -2 -15   20.71    0.93
   5  -2 -15   23.55    1.13
   5  -2 -15   24.69    1.86
  -5   2  15   24.79    1.08
  -5   2  15   22.06    1.57
   4  -2 -15    1.30    0.37
   4  -2 -15    1.91    0.51
  -4   2  15    0.98    0.62
  -4   2  15    1.10    0.29
   3  -2 -15    5.77    0.60
   3  -2 -15    7.07    0.80
  -3   2  15    6.71    0.51
  -3   2  15    4.99    0.69
   2  -2 -15    4.34    0.58
   2  -2 -15    3.63    0.51
  -2   2  15    3.07    0.43
   1  -2 -15    2.30    0.35
   1  -2 -15    2.75    0.36
   1  -2 -15    2.88    0.38
  -1   2  15    3.61    0.45
   0  -2 -15    9.71    0.64
   0  -2 -15    7.97    0.60
   0  -2 -15    9.40    0.72
   0   2  15    9.47    0.59
  -1  -2 -15    1.71    0.37
  -1  -2 -15    1.16    0.36
  -1  -2 -15    1.15    0.43
   1   2  15    0.91    0.32
   5  -3 -15    2.07    0.47
   5  -3 -15    1.23    0.65
  -5   3  15    1.57    0.98
   4  -3 -15    7.23    0.69
   4  -3 -15    5.72    0.85
  -4   3  15    5.30    0.54
  -4   3  15    5.27    1.12
   3  -3 -15    0.29    0.41
   3  -3 -15    0.72    0.33
  -3   3  15    0.39    0.27
   2  -3 -15   13.73    0.80
   2  -3 -15   10.92    0.72
   2  -3 -15   11.62    0.72
  -2   3  15   12.44    0.68
   1  -3 -15    1.07    0.34
   1  -3 -15    1.27    0.35
   1  -3 -15    0.61    0.35
  -1   3  15    1.05    0.30
   0  -3 -15    0.32    0.35
   0  -3 -15   -0.36    0.36
   0   3  15    0.04    0.28
  -1  -3 -15   10.48    0.99
  -1  -3 -15   10.06    0.72
  -1  -3 -15    9.85    0.76
   1   3  15   10.03    0.72
   4  -4 -15    7.88    0.57
  -4   4  15   14.15    1.21
   3  -4 -15    2.10    0.49
   3  -4 -15    3.11    0.44
  -3   4  15    3.21    0.41
   2  -4 -15    0.14    0.36
   2  -4 -15    0.33    0.45
   2  -4 -15   -0.10    0.34
  -2   4  15    0.09    0.29
  -2   4  15   -0.04    0.31
   1  -4 -15   16.89    0.86
   1  -4 -15   15.11    0.92
   1  -4 -15   14.29    0.89
  -1   4  15   17.06    0.84
   0  -4 -15    0.38    0.44
   0  -4 -15    0.41    0.40
   0  -4 -15    0.54    0.43
   0   4  15    0.23    0.33
   3  -5 -15   18.78    1.02
   3  -5 -15   17.59    1.12
  -3   5  15   17.64    0.89
  -3   5  15   18.45    0.93
   2  -5 -15    1.17    0.45
   2  -5 -15    1.78    0.44
   2  -5 -15    0.79    0.48
  -2   5  15    1.73    0.39
  -2   5  15    1.66    0.42
   1   5 -16    8.64    0.86
  -1  -5  16   10.69    0.65
   0   5 -16    2.79    0.52
   0  -5  16    3.54    0.38
   0  -5  16    3.51    0.37
   1  -5  16    9.04    0.61
   1  -5  16    9.81    0.62
   2   4 -16    5.77    0.84
   2   4 -16    5.27    0.75
  -2  -4  16    6.48    0.58
   1   4 -16   -0.24    0.34
  -1  -4  16   -0.02    0.26
  -1  -4  16   -0.06    0.29
   0   4 -16   17.47    0.84
   0  -4  16   19.99    0.84
   0  -4  16   18.31    0.82
   1  -4  16   -0.07    0.28
   1  -4  16   -0.05    0.25
   3   3 -16    0.32    0.55
   3   3 -16    0.09    0.39
  -3  -3  16    0.01    0.33
  -3  -3  16    0.45    0.31
   2   3 -16   12.15    0.78
   2   3 -16   11.51    1.36
  -2  -3  16   12.03    0.67
  -2  -3  16   11.07    0.63
   1   3 -16    0.72    0.39
   1   3 -16    1.87    0.38
  -1  -3  16    1.61    0.27
  -1  -3  16    1.41    0.28
   0   3 -16    0.13    0.36
   0   3 -16   -0.10    0.32
   0  -3  16    0.01    0.25
   1  -3  16   15.17    0.73
   2  -3  16    4.55    0.53
   3   2 -16    0.78    0.38
   3   2 -16    0.95    0.50
  -3  -2  16    0.64    0.31
  -3  -2  16    1.11    0.28
   2   2 -16    2.68    0.47
   2   2 -16    2.84    0.40
  -2  -2  16    3.25    0.47
   1   2 -16    2.29    0.38
   1   2 -16    2.15    0.44
  -1  -2  16    2.31    0.30
   0   2 -16    0.31    0.30
   0   2 -16    0.40    0.32
   0  -2  16    0.24    0.26
  -1   2 -16    2.53    0.39
   1  -2  16    2.70    0.32
  -2   2 -16    0.65    0.43
   2  -2  16    0.20    0.30
   4   1 -16    2.03    0.61
   4   1 -16    1.21    0.42
  -4  -1  16    2.04    0.37
  -4  -1  16    1.97    0.32
   3   1 -16    0.80    0.35
   3   1 -16    1.38    0.48
  -3  -1  16    1.15    0.31
   2   1 -16   -0.26    0.36
   2   1 -16   -0.23    0.29
  -2  -1  16   -0.19    0.25
   1   1 -16    1.03    0.55
   1   1 -16    2.04    0.36
  -1  -1  16    1.45    0.27
   0   1 -16    3.03    0.40
   0   1 -16    3.61    0.49
   0  -1  16    3.12    0.44
  -1   1 -16    1.61    0.28
  -1   1 -16    1.49    0.39
   1  -1  16    1.47    0.31
  -2   1 -16    5.25    0.78
   2  -1  16    4.74    0.58
   4   0 -16    5.27    0.64
  -4   0  16    5.72    0.60
   3   0 -16   10.92    0.86
   3   0 -16   11.39    0.76
  -3   0  16   10.99    0.64
   2   0 -16    1.52    0.35
   2   0 -16    1.90    0.40
  -2   0  16    1.33    0.27
   1   0 -16    2.20    0.37
  -1   0  16    2.96    0.34
   0   0 -16    6.38    0.61
   0   0 -16    8.47    0.68
   0   0  16    6.59    0.51
  -1   0 -16    0.90    0.30
  -1   0 -16    2.11    0.40
  -1   0 -16    1.39    0.42
   1   0  16    1.48    0.31
   4  -1 -16    0.06    0.52
   4  -1 -16    0.20    0.48
  -4   1  16    0.32    0.32
   3  -1 -16    0.25    0.32
   3  -1 -16   -0.08    0.43
  -3   1  16    0.00    0.26
   2  -1 -16    7.81    0.69
   2  -1 -16    6.62    0.61
  -2   1  16    6.72    0.53
   1  -1 -16   -0.44    0.29
   1  -1 -16    0.35    0.34
   1  -1 -16   -0.05    0.32
  -1   1  16    0.35    0.26
   0  -1 -16   10.68    0.71
   0  -1 -16   10.56    0.66
   0  -1 -16   10.84    0.78
   0   1  16   11.32    0.65
  -1  -1 -16    0.96    0.42
  -1  -1 -16    1.15    0.40
  -1  -1 -16    0.75    0.42
   1   1  16    0.62    0.32
   4  -2 -16    4.55    0.64
   3  -2 -16    0.32    0.35
   3  -2 -16    0.23    0.45
  -3   2  16    0.31    0.28
   2  -2 -16    0.53    0.40
   2  -2 -16    0.25    0.32
  -2   2  16    0.47    0.28
   1  -2 -16   -0.27    0.34
   1  -2 -16   -0.14    0.32
   1  -2 -16    0.01    0.34
  -1   2  16   -0.18    0.28
   0  -2 -16    2.69    0.46
   0  -2 -16    3.44    0.56
   0  -2 -16    3.56    0.45
   0   2  16    4.26    0.55
   4  -3 -16    0.37    0.55
   4  -3 -16    1.51    0.46
  -4   3  16    0.66    0.35
   3  -3 -16    0.44    0.37
   3  -3 -16   -0.10    0.47
  -3   3  16    0.50    0.31
   2  -3 -16    0.17    0.35
   2  -3 -16   -0.26    0.41
  -2   3  16    0.07    0.30
   1  -3 -16    5.07    0.63
   1  -3 -16    4.61    0.51
   1  -3 -16    5.06    0.69
  -1   3  16    5.30    0.57
   0  -3 -16   -0.22    0.42
   0  -3 -16    0.36    0.40
   0  -3 -16    0.20    0.42
   0   3  16    0.24    0.33
   3  -4 -16    1.53    0.45
   3  -4 -16    2.15    0.55
  -3   4  16    1.83    0.39
   2  -4 -16   -0.03    0.47
   2  -4 -16    0.79    0.42
   2  -4 -16    0.70    0.41
  -2   4  16    0.87    0.36
  -2   4  16    0.27    0.34
   2   3 -17   46.56    1.82
   2   3 -17   45.05    1.78
  -2  -3  17   43.94    1.59
  -2  -3  17   41.88    1.57
   1   3 -17    0.63    0.43
   1   3 -17    0.62    0.59
  -1  -3  17    0.94    0.31
   0   3 -17    0.15    0.40
   0   3 -17    0.36    0.35
   0  -3  17    0.32    0.30
   2   2 -17    0.39    0.47
   2   2 -17    0.46    0.42
  -2  -2  17    0.44    0.31
  -2  -2  17    0.61    0.30
   1   2 -17   34.95    1.43
  -1  -2  17   33.97    1.29
   0   2 -17    0.94    0.38
   0   2 -17    1.17    0.36
   0  -2  17    0.72    0.30
   1  -2  17    1.30    0.34
   3   1 -17    7.15    0.73
   3   1 -17    7.22    0.91
  -3  -1  17    6.73    0.62
   2   1 -17    0.79    0.37
   2   1 -17    0.82    0.44
  -2  -1  17    0.62    0.31
   1   1 -17    3.71    0.51
   1   1 -17    2.96    0.42
  -1  -1  17    4.17    0.50
   0   1 -17   25.14    1.15
   0   1 -17   26.33    1.05
   0  -1  17   25.83    1.06
  -1   1 -17    2.00    0.49
  -1   1 -17    1.12    0.32
   1  -1  17    1.04    0.34
   3   0 -17    7.09    0.87
  -3   0  17    6.15    0.60
   2   0 -17    2.85    0.49
   2   0 -17    3.21    0.45
  -2   0  17    2.40    0.36
   1   0 -17    0.36    0.35
  -1   0  17    0.47    0.30
   0   0 -17   29.38    1.33
   0   0 -17   30.18    1.27
   0   0  17   28.34    1.16
   3  -1 -17   11.06    1.03
   3  -1 -17   11.84    0.96
  -3   1  17    9.33    0.78
   2  -1 -17    3.53    0.49
   2  -1 -17    4.00    0.64
  -2   1  17    4.41    0.55
   1  -1 -17    0.16    0.39
   1  -1 -17   -0.11    0.36
  -1   1  17    0.97    0.32
   0  -1 -17    8.08    0.73
   0  -1 -17    8.22    0.69
   0  -1 -17    7.78    0.80
   0   1  17    8.51    0.80
   3  -2 -17    0.06    0.51
  -3   2  17    0.29    0.35
   2  -2 -17   13.78    0.87
   2  -2 -17   14.25    0.94
   1  -2 -17    0.06    0.38
   1  -2 -17    0.09    0.40
   1  -2 -17    0.31    0.42
  -1   2  17    0.18    0.34
   0   0   0    0.00    0.00
;
_shelx_hkl_checksum              31305
